# Supplementary material for: ﻿Meotipa species (Araneae, Theridiidae) from China
Source: Zookeys. 2022 Jan 20;1082:153–78. doi: 10.3897/zookeys.1082.75400 (PMC8794957; doi:10.3897/zookeys.1082.75400)
Supplement: XML Treatment for Meotipa [file zookeys.1082.75400-treatment1.xml]

<!DOCTYPE tp:taxon-treatment
  PUBLIC "-//TaxonX//DTD Taxonomic Treatment Publishing DTD v0 20100105//EN" "tax-treatment-NSO.dtd">
<tp:taxon-treatment xmlns:tp="http://www.plazi.org/taxpub"><tp:treatment-meta><kwd-group><label>Taxon classification</label><kwd>
                <named-content content-type="kingdom">Animalia</named-content>
              </kwd><kwd>
                <named-content content-type="order">Araneae</named-content>
              </kwd><kwd>
                <named-content content-type="family">Theridiidae</named-content>
              </kwd></kwd-group><mixed-citation publication-type="journal"><person-group><name><surname>Deng</surname><given-names>Zhongwei</given-names></name><name><surname>Agnarsson</surname><given-names>Ingi</given-names></name><name><surname>Chen</surname><given-names>Zhanqi</given-names></name><name><surname>Liu</surname><given-names>Jie</given-names></name></person-group><article-title>﻿<italic><tp:taxon-name><tp:taxon-name-part taxon-name-part-type="genus" reg="Meotipa">Meotipa</tp:taxon-name-part></tp:taxon-name></italic> species (<tp:taxon-name><tp:taxon-name-part taxon-name-part-type="order">Araneae</tp:taxon-name-part></tp:taxon-name>, <tp:taxon-name><tp:taxon-name-part taxon-name-part-type="family">Theridiidae</tp:taxon-name-part></tp:taxon-name>) from China</article-title><source>Zookeys</source><day>20</day><month>01</month><year>2022</year><volume>1082</volume><fpage>153</fpage><lpage>178</lpage><pub-id pub-id-type="doi">10.3897/zookeys.1082.75400</pub-id></mixed-citation></tp:treatment-meta><tp:nomenclature><label>﻿Genus</label><tp:taxon-name>
              <object-id xmlns:xlink="http://www.w3.org/1999/xlink" content-type="arpha" xlink:type="simple">BD69515D-D6D7-5229-BEE0-05832F322318</object-id>
              <tp:taxon-name-part taxon-name-part-type="genus" reg="Meotipa">Meotipa</tp:taxon-name-part>
            </tp:taxon-name><tp:taxon-authority>Simon, 1895</tp:taxon-authority><xref ref-type="table" rid="T1">Table 1</xref></tp:nomenclature><tp:treatment-sec sec-type="diagnosis" id="SECID0EINAC"><title>Diagnosis.</title><p>Female of <italic><tp:taxon-name><tp:taxon-name-part taxon-name-part-type="genus" reg="Meotipa">Meotipa</tp:taxon-name-part></tp:taxon-name></italic> differs from all other theridiids by the conspicuous flattened black spines on the abdomen and/or legs. Therefore, they are often referred to as spiny theridiids. <italic><tp:taxon-name><tp:taxon-name-part taxon-name-part-type="genus" reg="Meotipa">Meotipa</tp:taxon-name-part></tp:taxon-name></italic> males are significantly smaller than females. The male palp of <italic><tp:taxon-name><tp:taxon-name-part taxon-name-part-type="genus" reg="Meotipa">Meotipa</tp:taxon-name-part></tp:taxon-name></italic> can be distinguished from other theridiids by the spoon-shaped conductor and embolus being thin and short, with the straight base, completely surrounded by the spoon-shaped conductor or the tip of embolus, which is opposite to the conductor (except <italic><tp:taxon-name><tp:taxon-name-part taxon-name-part-type="genus" reg="Meotipa">Meotipa</tp:taxon-name-part><tp:taxon-name-part taxon-name-part-type="species" reg="bituberculata">bituberculata</tp:taxon-name-part></tp:taxon-name></italic>, see <xref ref-type="bibr" rid="B6">Deeleman-Reinhold 2009</xref>: 419, figs 20–37). The species included in <italic><tp:taxon-name><tp:taxon-name-part taxon-name-part-type="genus" reg="Meotipa">Meotipa</tp:taxon-name-part></tp:taxon-name></italic> are given below, with their distributions.</p><table-wrap id="T1" position="float" orientation="portrait"><label>Table 1.</label><caption><p>The distributions of known <italic><tp:taxon-name><tp:taxon-name-part taxon-name-part-type="genus" reg="Meotipa">Meotipa</tp:taxon-name-part></tp:taxon-name></italic> species in the world.</p></caption><table id="TID0EXYAG" rules="all"><tbody><tr><td rowspan="1" colspan="1"><italic><tp:taxon-name><tp:taxon-name-part taxon-name-part-type="genus" reg="Meotipa">Meotipa</tp:taxon-name-part><tp:taxon-name-part taxon-name-part-type="species" reg="andamanensis">andamanensis</tp:taxon-name-part></tp:taxon-name></italic> (Tikader, 1977) (♀)</td><td rowspan="1" colspan="1">India (Andaman Is.)</td></tr><tr><td rowspan="1" colspan="1"><italic><tp:taxon-name><tp:taxon-name-part taxon-name-part-type="genus" reg="Meotipa">Meotipa</tp:taxon-name-part><tp:taxon-name-part taxon-name-part-type="species" reg="argyrodiformis">argyrodiformis</tp:taxon-name-part></tp:taxon-name></italic> (Yaginuma, 1952) (♂♀)</td><td rowspan="1" colspan="1">China, Japan, Philippines, India</td></tr><tr><td rowspan="1" colspan="1"><italic><tp:taxon-name><tp:taxon-name-part taxon-name-part-type="genus" reg="Meotipa">Meotipa</tp:taxon-name-part><tp:taxon-name-part taxon-name-part-type="species" reg="bituberculata">bituberculata</tp:taxon-name-part></tp:taxon-name></italic> Deeleman-Reinhold, 2009 (♂♀)</td><td rowspan="1" colspan="1">Indonesia</td></tr><tr><td rowspan="1" colspan="1"><italic><tp:taxon-name><tp:taxon-name-part taxon-name-part-type="genus" reg="Meotipa">Meotipa</tp:taxon-name-part><tp:taxon-name-part taxon-name-part-type="species" reg="capacifaba">capacifaba</tp:taxon-name-part></tp:taxon-name></italic> Li, Liu, Xu &amp; Yin, 2020 (♂♀)</td><td rowspan="1" colspan="1">China</td></tr><tr><td rowspan="1" colspan="1"><italic><tp:taxon-name><tp:taxon-name-part taxon-name-part-type="genus" reg="Meotipa">Meotipa</tp:taxon-name-part><tp:taxon-name-part taxon-name-part-type="species" reg="impatiens">impatiens</tp:taxon-name-part></tp:taxon-name></italic> Deeleman-Reinhold, 2009 (♂♀)</td><td rowspan="1" colspan="1">Malaysia, Indonesia</td></tr><tr><td rowspan="1" colspan="1"><italic><tp:taxon-name><tp:taxon-name-part taxon-name-part-type="genus" reg="Meotipa">Meotipa</tp:taxon-name-part><tp:taxon-name-part taxon-name-part-type="species" reg="luoqiae">luoqiae</tp:taxon-name-part></tp:taxon-name></italic> Lin &amp; Li, 2021 (♂)</td><td rowspan="1" colspan="1">China</td></tr><tr><td rowspan="1" colspan="1"><italic><tp:taxon-name><tp:taxon-name-part taxon-name-part-type="genus" reg="Meotipa">Meotipa</tp:taxon-name-part><tp:taxon-name-part taxon-name-part-type="species" reg="makiling">makiling</tp:taxon-name-part></tp:taxon-name></italic> (Barrion-Dupo &amp; Barrion, 2015) (♀)</td><td rowspan="1" colspan="1">Philippines</td></tr><tr><td rowspan="1" colspan="1"><italic><tp:taxon-name><tp:taxon-name-part taxon-name-part-type="genus" reg="Meotipa">Meotipa</tp:taxon-name-part><tp:taxon-name-part taxon-name-part-type="species" reg="menglun">menglun</tp:taxon-name-part></tp:taxon-name></italic> Lin &amp; Li, 2021 (♂)</td><td rowspan="1" colspan="1">China</td></tr><tr><td rowspan="1" colspan="1"><italic><tp:taxon-name><tp:taxon-name-part taxon-name-part-type="genus" reg="Meotipa">Meotipa</tp:taxon-name-part><tp:taxon-name-part taxon-name-part-type="species" reg="multuma">multuma</tp:taxon-name-part></tp:taxon-name></italic> Murthappa, Malamel, Prajapati, Sebastian &amp; Venkateshwarlu, 2017 (♂♀)</td><td rowspan="1" colspan="1">India</td></tr><tr><td rowspan="1" colspan="1"><italic><tp:taxon-name><tp:taxon-name-part taxon-name-part-type="genus" reg="Meotipa">Meotipa</tp:taxon-name-part><tp:taxon-name-part taxon-name-part-type="species" reg="pallida">pallida</tp:taxon-name-part></tp:taxon-name></italic> Deeleman-Reinhold, 2009 (♀)</td><td rowspan="1" colspan="1">Indonesia</td></tr><tr><td rowspan="1" colspan="1"><italic><tp:taxon-name><tp:taxon-name-part taxon-name-part-type="genus" reg="Meotipa">Meotipa</tp:taxon-name-part><tp:taxon-name-part taxon-name-part-type="species" reg="picturata">picturata</tp:taxon-name-part></tp:taxon-name></italic> Simon, 1895 (♂♀)</td><td rowspan="1" colspan="1">India, Thailand, Laos, Indonesia</td></tr><tr><td rowspan="1" colspan="1"><italic><tp:taxon-name><tp:taxon-name-part taxon-name-part-type="genus" reg="Meotipa">Meotipa</tp:taxon-name-part><tp:taxon-name-part taxon-name-part-type="species" reg="pulcherrima">pulcherrima</tp:taxon-name-part></tp:taxon-name></italic> (Mello-Leitão, 1917) (♂♀)</td><td rowspan="1" colspan="1">tropical Africa, introduced to the Americas, Papua New Guinea, China, Korea, Japan, and Pacific Islands</td></tr><tr><td rowspan="1" colspan="1"><italic><tp:taxon-name><tp:taxon-name-part taxon-name-part-type="genus" reg="Meotipa">Meotipa</tp:taxon-name-part><tp:taxon-name-part taxon-name-part-type="species" reg="sahyadri">sahyadri</tp:taxon-name-part></tp:taxon-name></italic> Kulkarni, Vartak, Deshpande &amp; Halali, 2017 (♂♀)</td><td rowspan="1" colspan="1">India</td></tr><tr><td rowspan="1" colspan="1"><italic><tp:taxon-name><tp:taxon-name-part taxon-name-part-type="genus" reg="Meotipa">Meotipa</tp:taxon-name-part><tp:taxon-name-part taxon-name-part-type="species" reg="spiniventris">spiniventris</tp:taxon-name-part></tp:taxon-name></italic> (O. Pickard-Cambridge, 1869) (♂♀)</td><td rowspan="1" colspan="1">Sri Lanka to Taiwan, China, Japan, introduced to the Netherlands</td></tr><tr><td rowspan="1" colspan="1"><italic><tp:taxon-name><tp:taxon-name-part taxon-name-part-type="genus" reg="Meotipa">Meotipa</tp:taxon-name-part><tp:taxon-name-part taxon-name-part-type="species" reg="thalerorum">thalerorum</tp:taxon-name-part></tp:taxon-name></italic> Deeleman-Reinhold, 2009 (♂♀)</td><td rowspan="1" colspan="1">Malaysia and Indonesia</td></tr><tr><td rowspan="1" colspan="1"><italic><tp:taxon-name><tp:taxon-name-part taxon-name-part-type="genus" reg="Meotipa">Meotipa</tp:taxon-name-part><tp:taxon-name-part taxon-name-part-type="species" reg="ultapani">ultapani</tp:taxon-name-part></tp:taxon-name></italic> Basumatary &amp; Brahma, 2019 (♀)</td><td rowspan="1" colspan="1">India</td></tr><tr><td rowspan="1" colspan="1"><italic><tp:taxon-name><tp:taxon-name-part taxon-name-part-type="genus" reg="Meotipa">Meotipa</tp:taxon-name-part><tp:taxon-name-part taxon-name-part-type="species" reg="vesiculosa">vesiculosa</tp:taxon-name-part></tp:taxon-name></italic> Simon, 1895 (♂♀)</td><td rowspan="1" colspan="1">China, Vietnam to Japan, Philippines, Indonesia</td></tr><tr><td rowspan="1" colspan="1"><italic><tp:taxon-name><tp:taxon-name-part taxon-name-part-type="genus" reg="Meotipa">Meotipa</tp:taxon-name-part><tp:taxon-name-part taxon-name-part-type="species" reg="zhengguoi">zhengguoi</tp:taxon-name-part></tp:taxon-name></italic> Lin &amp; Li, 2021 (♂)</td><td rowspan="1" colspan="1">China</td></tr></tbody></table></table-wrap></tp:treatment-sec><ref-list><ref id="B6"><mixed-citation xmlns:xlink="http://www.w3.org/1999/xlink" xlink:type="simple"><person-group><name name-style="western"><surname>Deeleman-Reinhold</surname><given-names>CL</given-names></name></person-group> (<year>2009</year>) <article-title>Spiny theridiids in the Asian tropics. Systematics, notes on behaviour and species richness (<tp:taxon-name><tp:taxon-name-part taxon-name-part-type="order">Araneae</tp:taxon-name-part></tp:taxon-name>: <tp:taxon-name><tp:taxon-name-part taxon-name-part-type="family">Theridiidae</tp:taxon-name-part></tp:taxon-name>: <italic><tp:taxon-name><tp:taxon-name-part taxon-name-part-type="genus">Chrysso</tp:taxon-name-part></tp:taxon-name></italic>, <italic><tp:taxon-name><tp:taxon-name-part taxon-name-part-type="genus">Meotipa</tp:taxon-name-part></tp:taxon-name></italic>).</article-title><source>Contributions to Natural History</source><volume>12</volume>: <fpage>403</fpage>–<lpage>436</lpage>.</mixed-citation></ref></ref-list></tp:taxon-treatment>
