# Supplementary material for: ﻿Meotipa species (Araneae, Theridiidae) from China
Source: Zookeys. 2022 Jan 20;1082:153–78. doi: 10.3897/zookeys.1082.75400 (PMC8794957; doi:10.3897/zookeys.1082.75400)
Supplement: XML Treatment for Meotipa argyrodiformis [file zookeys.1082.75400-treatment2.xml]

<!DOCTYPE tp:taxon-treatment
  PUBLIC "-//TaxonX//DTD Taxonomic Treatment Publishing DTD v0 20100105//EN" "tax-treatment-NSO.dtd">
<tp:taxon-treatment xmlns:tp="http://www.plazi.org/taxpub"><tp:treatment-meta><kwd-group><label>Taxon classification</label><kwd>
                <named-content content-type="kingdom">Animalia</named-content>
              </kwd><kwd>
                <named-content content-type="order">Araneae</named-content>
              </kwd><kwd>
                <named-content content-type="family">Theridiidae</named-content>
              </kwd></kwd-group><mixed-citation publication-type="journal"><person-group><name><surname>Deng</surname><given-names>Zhongwei</given-names></name><name><surname>Agnarsson</surname><given-names>Ingi</given-names></name><name><surname>Chen</surname><given-names>Zhanqi</given-names></name><name><surname>Liu</surname><given-names>Jie</given-names></name></person-group><article-title>﻿<italic><tp:taxon-name><tp:taxon-name-part taxon-name-part-type="genus" reg="Meotipa">Meotipa</tp:taxon-name-part></tp:taxon-name></italic> species (<tp:taxon-name><tp:taxon-name-part taxon-name-part-type="order">Araneae</tp:taxon-name-part></tp:taxon-name>, <tp:taxon-name><tp:taxon-name-part taxon-name-part-type="family">Theridiidae</tp:taxon-name-part></tp:taxon-name>) from China</article-title><source>Zookeys</source><day>20</day><month>01</month><year>2022</year><volume>1082</volume><fpage>153</fpage><lpage>178</lpage><pub-id pub-id-type="doi">10.3897/zookeys.1082.75400</pub-id></mixed-citation></tp:treatment-meta><tp:nomenclature><label>﻿</label><tp:taxon-name>
              <object-id xmlns:xlink="http://www.w3.org/1999/xlink" content-type="arpha" xlink:type="simple">8FFA37F6-D4CD-5DD7-A969-1424403A5196</object-id>
              <tp:taxon-name-part taxon-name-part-type="genus" reg="Meotipa">Meotipa</tp:taxon-name-part>
              <tp:taxon-name-part taxon-name-part-type="species" reg="argyrodiformis">argyrodiformis</tp:taxon-name-part>
            </tp:taxon-name><tp:taxon-authority>(Yaginuma, 1952)</tp:taxon-authority><xref ref-type="fig" rid="F1">Figures 1A–H</xref><xref ref-type="fig" rid="F10">, 10</xref><tp:nomenclature-citation-list><tp:nomenclature-citation><tp:taxon-name>
                  <tp:taxon-name-part taxon-name-part-type="genus" reg="Ariamnes">Ariamnes</tp:taxon-name-part>
                  <tp:taxon-name-part taxon-name-part-type="species" reg="argyrodiformis">argyrodiformis</tp:taxon-name-part>
                </tp:taxon-name><comment>Yaginuma, 1952: 14, figs 1–6 (description of female).</comment></tp:nomenclature-citation><tp:nomenclature-citation><tp:taxon-name>
                  <tp:taxon-name-part taxon-name-part-type="genus" reg="Topo">Topo</tp:taxon-name-part>
                  <tp:taxon-name-part taxon-name-part-type="species" reg="argyrodiformis">argyrodiformis</tp:taxon-name-part>
                </tp:taxon-name><comment>Yaginuma, 1955: 16 (transferred from <tp:taxon-name><tp:taxon-name-part taxon-name-part-type="genus" reg="Ariamnes">Ariamnes</tp:taxon-name-part></tp:taxon-name>, at the time in synonymy with <tp:taxon-name><tp:taxon-name-part taxon-name-part-type="genus" reg="Argyrodes">Argyrodes</tp:taxon-name-part></tp:taxon-name>).</comment></tp:nomenclature-citation><tp:nomenclature-citation><tp:taxon-name>
                  <tp:taxon-name-part taxon-name-part-type="genus" reg="Chrysso">Chrysso</tp:taxon-name-part>
                  <tp:taxon-name-part taxon-name-part-type="species" reg="argyrodiformis">argyrodiformis</tp:taxon-name-part>
                </tp:taxon-name><comment>Yaginuma, 1965: 35 (transferred from <tp:taxon-name><tp:taxon-name-part taxon-name-part-type="genus" reg="Topo">Topo</tp:taxon-name-part></tp:taxon-name>, at the time in synonymy with <tp:taxon-name><tp:taxon-name-part taxon-name-part-type="genus" reg="Thwaitesia">Thwaitesia</tp:taxon-name-part></tp:taxon-name>); Yaginuma 1986: 45, fig. 24.3 (female, description of male); Chikuni 1989: 32, fig. 14 (male and female); Chen and Gao 1990: 93, fig. 116 (female); <xref ref-type="bibr" rid="B5">Barrion and Litsinger 1995</xref>: 419, figs 248a–i, 249a, b (male and female); <xref ref-type="bibr" rid="B21">Yoshida 2003</xref>: 128, figs 338, 343–345, 584 (male and female); <xref ref-type="bibr" rid="B20">Yin et al. 2012</xref>: 293, figs 106a–d (female); Sen et al. 2015: 85, figs 493–498, pl. 19 (female).</comment></tp:nomenclature-citation><tp:nomenclature-citation><tp:taxon-name>
                  <tp:taxon-name-part taxon-name-part-type="genus" reg="Meotipa">Meotipa</tp:taxon-name-part>
                  <tp:taxon-name-part taxon-name-part-type="species" reg="argyrodiformis">argyrodiformis</tp:taxon-name-part>
                </tp:taxon-name><comment>Yoshida, 2009: 378, figs 208–210 (transferred from <tp:taxon-name><tp:taxon-name-part taxon-name-part-type="genus" reg="Chrysso">Chrysso</tp:taxon-name-part></tp:taxon-name>).</comment></tp:nomenclature-citation></tp:nomenclature-citation-list></tp:nomenclature><tp:treatment-sec sec-type="type material" id="SECID0EPOAE"><title>Material examined (holotype not examined).</title><p><bold>Hunan Province</bold>: 9♀, Changsha City, Yuelu Mountain Scenic Area (<named-content xmlns:xlink="http://www.w3.org/1999/xlink" content-type="dwc:verbatimCoordinates" xlink:type="simple"><named-content content-type="geo-json" specific-use="{&#34;type&#34;:&#34;Point&#34;,&#34;coordinates&#34;:[112.940000,28.190000]}" id="NCID0E1OAE" xlink:type="simple">28.19°N, 112.94°E</named-content></named-content>, 210 m), 12 August 2018, Z.C. Li &amp; Z.W. Deng leg. (<named-content xmlns:xlink="http://www.w3.org/1999/xlink" content-type="dwc:institutional_code" xlink:type="simple">CBEE</named-content>).</p></tp:treatment-sec><tp:treatment-sec sec-type="diagnosis" id="SECID0EEPAE"><title>Diagnosis.</title><p><italic><tp:taxon-name><tp:taxon-name-part taxon-name-part-type="genus" reg="Meotipa">Meotipa</tp:taxon-name-part><tp:taxon-name-part taxon-name-part-type="species" reg="argyrodiformis">argyrodiformis</tp:taxon-name-part></tp:taxon-name></italic> is similar to <italic><tp:taxon-name><tp:taxon-name-part taxon-name-part-type="genus" reg="Meotipa">M.</tp:taxon-name-part><tp:taxon-name-part taxon-name-part-type="species" reg="pulcherrima">pulcherrima</tp:taxon-name-part></tp:taxon-name></italic> (Fig. <xref ref-type="fig" rid="F2">2A–H</xref>) in: having the abdomen pointed to a tubercle posteriorly (Fig. <xref ref-type="fig" rid="F1">1B</xref>), lacking obvious copulatory openings, and having a spoon-shaped conductor in the male palp. However, it can be distinguished from the latter by the following combination of characters: (1) the abdomen extends beyond spinnerets ~ 3/4 of total abdomen length in <italic><tp:taxon-name><tp:taxon-name-part taxon-name-part-type="genus" reg="Meotipa">M.</tp:taxon-name-part><tp:taxon-name-part taxon-name-part-type="species" reg="argyrodiformis">argyrodiformis</tp:taxon-name-part></tp:taxon-name></italic> (Fig. <xref ref-type="fig" rid="F1">1A</xref>), but less than half in <italic><tp:taxon-name><tp:taxon-name-part taxon-name-part-type="genus" reg="Meotipa">M.</tp:taxon-name-part><tp:taxon-name-part taxon-name-part-type="species" reg="pulcherrima">pulcherrima</tp:taxon-name-part></tp:taxon-name></italic> (Fig. <xref ref-type="fig" rid="F2">2A</xref>); (2) the epigynum does not have a tongue-shaped apophysis posteriorly and medially in <italic><tp:taxon-name><tp:taxon-name-part taxon-name-part-type="genus" reg="Meotipa">M.</tp:taxon-name-part><tp:taxon-name-part taxon-name-part-type="species" reg="argyrodiformis">argyrodiformis</tp:taxon-name-part></tp:taxon-name></italic> (Fig. <xref ref-type="fig" rid="F1">1D</xref>), but has in <italic><tp:taxon-name><tp:taxon-name-part taxon-name-part-type="genus" reg="Meotipa">M.</tp:taxon-name-part><tp:taxon-name-part taxon-name-part-type="species" reg="pulcherrima">pulcherrima</tp:taxon-name-part></tp:taxon-name></italic> (Fig. <xref ref-type="fig" rid="F2">2D</xref>); (3) the copulatory ducts are tube-shaped in <italic><tp:taxon-name><tp:taxon-name-part taxon-name-part-type="genus" reg="Meotipa">M.</tp:taxon-name-part><tp:taxon-name-part taxon-name-part-type="species" reg="argyrodiformis">argyrodiformis</tp:taxon-name-part></tp:taxon-name></italic> (Fig. <xref ref-type="fig" rid="F1">1F</xref>), but spherical in <italic><tp:taxon-name><tp:taxon-name-part taxon-name-part-type="genus" reg="Meotipa">M.</tp:taxon-name-part><tp:taxon-name-part taxon-name-part-type="species" reg="pulcherrima">pulcherrima</tp:taxon-name-part></tp:taxon-name></italic> (Fig. <xref ref-type="fig" rid="F2">2F</xref>); (4) the cymbium is long and nearly ovoid in <italic><tp:taxon-name><tp:taxon-name-part taxon-name-part-type="genus" reg="Meotipa">M.</tp:taxon-name-part><tp:taxon-name-part taxon-name-part-type="species" reg="argyrodiformis">argyrodiformis</tp:taxon-name-part></tp:taxon-name></italic> (see <xref ref-type="bibr" rid="B21">Yoshida 2003</xref>: fig. 345), but shorter and nearly spherical in <italic><tp:taxon-name><tp:taxon-name-part taxon-name-part-type="genus" reg="Meotipa">M.</tp:taxon-name-part><tp:taxon-name-part taxon-name-part-type="species" reg="pulcherrima">pulcherrima</tp:taxon-name-part></tp:taxon-name></italic> (see <xref ref-type="bibr" rid="B21">Yoshida 2003</xref>: fig. 342); (5) the embolus is long with a twisted tip, extending beyond conductor in <italic><tp:taxon-name><tp:taxon-name-part taxon-name-part-type="genus" reg="Meotipa">M.</tp:taxon-name-part><tp:taxon-name-part taxon-name-part-type="species" reg="argyrodiformis">argyrodiformis</tp:taxon-name-part></tp:taxon-name></italic> (see <xref ref-type="bibr" rid="B21">Yoshida 2003</xref>: fig. 345), but short and straight, completely surrounded by conductor in <italic><tp:taxon-name><tp:taxon-name-part taxon-name-part-type="genus" reg="Meotipa">M.</tp:taxon-name-part><tp:taxon-name-part taxon-name-part-type="species" reg="pulcherrima">pulcherrima</tp:taxon-name-part></tp:taxon-name></italic> (see <xref ref-type="bibr" rid="B21">Yoshida 2003</xref>: fig. 342).</p><fig id="F1" position="float" orientation="portrait"><object-id xmlns:xlink="http://www.w3.org/1999/xlink" content-type="doi" xlink:type="simple">10.3897/zookeys.1082.75400.figure1</object-id><object-id xmlns:xlink="http://www.w3.org/1999/xlink" content-type="arpha" xlink:type="simple">D8FE7F30-40C8-5969-A893-A31A4513D447</object-id><label>Figure 1.</label><caption><p><italic><tp:taxon-name><tp:taxon-name-part taxon-name-part-type="genus" reg="Meotipa">Meotipa</tp:taxon-name-part><tp:taxon-name-part taxon-name-part-type="species" reg="argyrodiformis">argyrodiformis</tp:taxon-name-part></tp:taxon-name></italic> (Yaginuma, 1952) <bold>A–C</bold> female habitus (some flattened black spines on the abdomen and legs were broken off during photography) (<bold>A</bold> dorsal <bold>B</bold> prolateral <bold>C</bold> ventral). <bold>D–H</bold> epigynum (<bold>D</bold> ventral, on the body <bold>E, F</bold> in alcohol <bold>E</bold> ventral <bold>F</bold> dorsal <bold>G, H</bold> in gum arabic <bold>G</bold> ventral <bold>H</bold> dorsal). Scale bars: 1 mm <bold>(A–C)</bold>; 0.1 mm <bold>(D–H)</bold>. Abbreviations: <abbrev xmlns:xlink="http://www.w3.org/1999/xlink" xlink:title="copulatory duct" id="ABBRID0ENWAE" xlink:type="simple">CD</abbrev> = copulatory duct, <abbrev xmlns:xlink="http://www.w3.org/1999/xlink" xlink:title="fertilization duct" id="ABBRID0ERWAE" xlink:type="simple">FD</abbrev> = fertilization duct, S = spermathecae.</p></caption><graphic xmlns:xlink="http://www.w3.org/1999/xlink" xlink:href="zookeys-1082-153-g001.jpg" position="float" orientation="portrait" xlink:type="simple" id="oo_636292.jpg"><uri content-type="original_file" xlink:type="simple">https://binary.pensoft.net/fig/636292</uri></graphic></fig></tp:treatment-sec><tp:treatment-sec sec-type="description" id="SECID0E1WAE"><title>Description.</title><p><bold>Female.</bold> Total length 5.20; Prosoma length 1.20, width (at middle) 0.81, height (at middle) 0.88; Opisthosoma length 4.05, width (at middle) 1.97, height (at middle) 2.46; Eye diameters: <abbrev xmlns:xlink="http://www.w3.org/1999/xlink" xlink:title="anterior lateral eyes" id="ABBRID0ECXAE" xlink:type="simple">ALE</abbrev> 0.07, <abbrev xmlns:xlink="http://www.w3.org/1999/xlink" xlink:title="anterior median eyes" id="ABBRID0EGXAE" xlink:type="simple">AME</abbrev> 0.07, <abbrev xmlns:xlink="http://www.w3.org/1999/xlink" xlink:title="posterior lateral eyes" id="ABBRID0EKXAE" xlink:type="simple">PLE</abbrev> 0.07, <abbrev xmlns:xlink="http://www.w3.org/1999/xlink" xlink:title="posterior median eyes" id="ABBRID0EOXAE" xlink:type="simple">PME</abbrev> 0.07; Eye interdistances: <abbrev xmlns:xlink="http://www.w3.org/1999/xlink" xlink:title="anterior median eyes" id="ABBRID0ESXAE" xlink:type="simple">AME</abbrev>–<abbrev xmlns:xlink="http://www.w3.org/1999/xlink" xlink:title="anterior median eyes" id="ABBRID0EWXAE" xlink:type="simple">AME</abbrev> 0.05, <abbrev xmlns:xlink="http://www.w3.org/1999/xlink" xlink:title="anterior lateral eyes" id="ABBRID0E1XAE" xlink:type="simple">ALE</abbrev>–<abbrev xmlns:xlink="http://www.w3.org/1999/xlink" xlink:title="anterior lateral eyes" id="ABBRID0E5XAE" xlink:type="simple">ALE</abbrev> 0.15, <abbrev xmlns:xlink="http://www.w3.org/1999/xlink" xlink:title="posterior lateral eyes" id="ABBRID0ECYAE" xlink:type="simple">PLE</abbrev>–<abbrev xmlns:xlink="http://www.w3.org/1999/xlink" xlink:title="anterior lateral eyes" id="ABBRID0EGYAE" xlink:type="simple">ALE</abbrev> contiguous, <abbrev xmlns:xlink="http://www.w3.org/1999/xlink" xlink:title="posterior lateral eyes" id="ABBRID0EKYAE" xlink:type="simple">PLE</abbrev>–<abbrev xmlns:xlink="http://www.w3.org/1999/xlink" xlink:title="posterior lateral eyes" id="ABBRID0EOYAE" xlink:type="simple">PLE</abbrev> 0.22, <abbrev xmlns:xlink="http://www.w3.org/1999/xlink" xlink:title="posterior median eyes" id="ABBRID0ESYAE" xlink:type="simple">PME</abbrev>–<abbrev xmlns:xlink="http://www.w3.org/1999/xlink" xlink:title="posterior median eyes" id="ABBRID0EWYAE" xlink:type="simple">PME</abbrev> 0.07, <abbrev xmlns:xlink="http://www.w3.org/1999/xlink" xlink:title="posterior median eyes" id="ABBRID0E1YAE" xlink:type="simple">PME</abbrev>–<abbrev xmlns:xlink="http://www.w3.org/1999/xlink" xlink:title="posterior lateral eyes" id="ABBRID0E5YAE" xlink:type="simple">PLE</abbrev> 0.07, <abbrev xmlns:xlink="http://www.w3.org/1999/xlink" xlink:title="anterior median eyes" id="ABBRID0ECZAE" xlink:type="simple">AME</abbrev>–<abbrev xmlns:xlink="http://www.w3.org/1999/xlink" xlink:title="anterior lateral eyes" id="ABBRID0EGZAE" xlink:type="simple">ALE</abbrev> 0.05; Clypeus height (at middle) 0.38, width (at middle) 0.16; Measurements of legs: Leg I (right) 11.18 [4.93, 0.84, 2.36, 2.34, 0.71], II (right) 6.72 [1.85, 0.49, 1.50, 2.17, 0.71], III (right) 4.61 [1.44, 0.38, 0.85, 1.42, 0.52], IV (right) 9.27 [2.80, 0.59, 2.69, 2.43, 0.76]. Carapace rather ovate with V-shaped longitudinal fovea, cephalic area short and narrow, thoracic area widest between coxae II and III (Fig. <xref ref-type="fig" rid="F1">1A</xref>). Eyes in two rows with black or pale brown ring, strongly recurved (Fig. <xref ref-type="fig" rid="F1">1B</xref>); anterior eye row curved, shorter than the straight posterior eye row. Sternum yellow, longer than wide, lateral margins slightly indented. Labium contiguous to the sternum, yellow with a brown, rounded to slightly triangular, apical margin (Fig. <xref ref-type="fig" rid="F1">1C</xref>). Chelicerae vertical, yellow with pale brown fang. Yellow legs long and slender with or without gray bands and bearing a few dark brown short spines, tibiae with two dorsal spines in legs I, II and IV, and one in leg III, tarsus three-clawed with 5–7 teeth in the superior claws. Leg formula 1423. Pedipalp yellow and length ~ 2/3 carapace, single-clawed, with many short hairs; tibia laterally with a lanceolate spine. Abdomen pale yellowish, anterior portion overhangs the carapace, approximately triangular in lateral view, dorsum with red cardiac marking and several transverse reddish brown bands laterally. Posterior area of ventral abdomen with deep red stripes, pointed posteriorly, with six black and medially broad setae with sharp ends, and ventrally projected spinnerets (Fig. <xref ref-type="fig" rid="F1">1B</xref>). Epigynum forming a triangular atrium, without obvious copulatory openings (Fig. <xref ref-type="fig" rid="F1">1D</xref>); two round spermathecae can be clearly seen in ventral view (Fig. <xref ref-type="fig" rid="F1">1E</xref>); copulatory ducts long, narrow, almost straight; fertilization ducts short, close to copulatory ducts, and both of them are located at the directly below spermathecae (Fig. <xref ref-type="fig" rid="F1">1F</xref>); spermathecae round, slightly separate from each other (Fig. <xref ref-type="fig" rid="F1">1H</xref>).</p><p><bold>Male.</bold> Not collected.</p></tp:treatment-sec><tp:treatment-sec sec-type="distribution" id="SECID0EO1AE"><title>Distribution.</title><p>China (Anhui, Fujian, Hunan, Liaoning, Shaanxi, Sichuan, Taiwan, Zhejiang), Japan, Philippines, India.</p></tp:treatment-sec><tp:treatment-sec><!--Section generated to contain objects referenced in tp:taxon-treatment.--><fig id="F10" position="float" orientation="portrait"><object-id xmlns:xlink="http://www.w3.org/1999/xlink" content-type="doi" xlink:type="simple">10.3897/zookeys.1082.75400.figure10</object-id><object-id xmlns:xlink="http://www.w3.org/1999/xlink" content-type="arpha" xlink:type="simple">357303F4-A2D4-523F-A0D4-43395EB41B9F</object-id><label>Figure 10.</label><caption><p>Map with sampling localities for <italic><tp:taxon-name><tp:taxon-name-part taxon-name-part-type="genus" reg="Meotipa">Meotipa</tp:taxon-name-part></tp:taxon-name></italic> species from China: 1 <italic><tp:taxon-name><tp:taxon-name-part taxon-name-part-type="genus" reg="Meotipa">M.</tp:taxon-name-part><tp:taxon-name-part taxon-name-part-type="species" reg="argyrodiformis">argyrodiformis</tp:taxon-name-part></tp:taxon-name></italic> 2 <italic><tp:taxon-name><tp:taxon-name-part taxon-name-part-type="genus" reg="Meotipa">M.</tp:taxon-name-part><tp:taxon-name-part taxon-name-part-type="species" reg="pulcherrima">pulcherrima</tp:taxon-name-part></tp:taxon-name></italic> 3 <italic><tp:taxon-name><tp:taxon-name-part taxon-name-part-type="genus" reg="Meotipa">M.</tp:taxon-name-part><tp:taxon-name-part taxon-name-part-type="species" reg="picturata">picturata</tp:taxon-name-part></tp:taxon-name></italic> 4 <italic><tp:taxon-name><tp:taxon-name-part taxon-name-part-type="genus" reg="Meotipa">M.</tp:taxon-name-part><tp:taxon-name-part taxon-name-part-type="species" reg="spiniventris">spiniventris</tp:taxon-name-part></tp:taxon-name></italic> 5 <italic><tp:taxon-name><tp:taxon-name-part taxon-name-part-type="genus" reg="Meotipa">M.</tp:taxon-name-part><tp:taxon-name-part taxon-name-part-type="species" reg="vesiculosa">vesiculosa</tp:taxon-name-part></tp:taxon-name></italic> 6 <italic><tp:taxon-name><tp:taxon-name-part taxon-name-part-type="genus" reg="Meotipa">M.</tp:taxon-name-part><tp:taxon-name-part taxon-name-part-type="species" reg="pseudopicturata">pseudopicturata</tp:taxon-name-part></tp:taxon-name></italic> sp. nov. 7 <italic><tp:taxon-name><tp:taxon-name-part taxon-name-part-type="genus" reg="Meotipa">M.</tp:taxon-name-part><tp:taxon-name-part taxon-name-part-type="species" reg="striata">striata</tp:taxon-name-part></tp:taxon-name></italic> sp. nov..</p></caption><graphic xmlns:xlink="http://www.w3.org/1999/xlink" xlink:href="zookeys-1082-153-g010.jpg" position="float" orientation="portrait" xlink:type="simple" id="oo_636301.jpg"><uri content-type="original_file" xlink:type="simple">https://binary.pensoft.net/fig/636301</uri></graphic></fig><fig id="F2" position="float" orientation="portrait"><object-id xmlns:xlink="http://www.w3.org/1999/xlink" content-type="doi" xlink:type="simple">10.3897/zookeys.1082.75400.figure2</object-id><object-id xmlns:xlink="http://www.w3.org/1999/xlink" content-type="arpha" xlink:type="simple">A49E84F6-31A1-5FE2-9BEC-1FCEEC85737F</object-id><label>Figure 2.</label><caption><p><italic><tp:taxon-name><tp:taxon-name-part taxon-name-part-type="genus" reg="Meotipa">Meotipa</tp:taxon-name-part><tp:taxon-name-part taxon-name-part-type="species" reg="pulcherrima">pulcherrima</tp:taxon-name-part></tp:taxon-name></italic> (Mello-Leitão, 1917) <bold>A–C</bold> female habitus (flattened black spines on the abdomen and legs were broken off during photography) (<bold>A</bold> dorsal <bold>B</bold> prolateral <bold>C</bold> ventral). <bold>D–H</bold> epigynum (<bold>D</bold> ventral, on the body, and the arrow points to tongue-shaped apophysis <bold>E, F</bold> in alcohol <bold>E</bold> ventral <bold>F</bold> dorsal <bold>G, H</bold> in gum arabic <bold>G</bold> ventral <bold>H</bold> dorsal). Scale bars: 1 mm <bold>(A–C)</bold>; 0.1 mm <bold>(D–H)</bold>. Abbreviations: <abbrev xmlns:xlink="http://www.w3.org/1999/xlink" xlink:title="copulatory duct" id="ABBRID0EWGAG" xlink:type="simple">CD</abbrev> = copulatory duct, <abbrev xmlns:xlink="http://www.w3.org/1999/xlink" xlink:title="fertilization duct" id="ABBRID0E1GAG" xlink:type="simple">FD</abbrev> = fertilization duct, S = spermathecae.</p></caption><graphic xmlns:xlink="http://www.w3.org/1999/xlink" xlink:href="zookeys-1082-153-g002.jpg" position="float" orientation="portrait" xlink:type="simple" id="oo_636293.jpg"><uri content-type="original_file" xlink:type="simple">https://binary.pensoft.net/fig/636293</uri></graphic></fig></tp:treatment-sec><ref-list><ref id="B5"><mixed-citation xmlns:xlink="http://www.w3.org/1999/xlink" xlink:type="simple"><person-group><name name-style="western"><surname>Barrion</surname><given-names>AT</given-names></name><name name-style="western"><surname>Litsinger</surname><given-names>JA</given-names></name></person-group> (<year>1995</year>) <source>Riceland spiders of South and Southeast Asia.</source><publisher-name>CAB International Wallingford</publisher-name>, <publisher-loc>UK</publisher-loc>, <size units="page">700 pp</size>.</mixed-citation></ref><ref id="B21"><mixed-citation xmlns:xlink="http://www.w3.org/1999/xlink" xlink:type="simple"><person-group><name name-style="western"><surname>Yoshida</surname><given-names>H</given-names></name></person-group> (<year>2003</year>) <source>The spider family <tp:taxon-name><tp:taxon-name-part taxon-name-part-type="family">Theridiidae</tp:taxon-name-part></tp:taxon-name> (<tp:taxon-name><tp:taxon-name-part taxon-name-part-type="class">Arachnida</tp:taxon-name-part></tp:taxon-name>: <tp:taxon-name><tp:taxon-name-part taxon-name-part-type="order">Araneae</tp:taxon-name-part></tp:taxon-name>) from Japan.</source><publisher-name>Arachnological Society of Japan</publisher-name>, <publisher-loc>Hokkaido</publisher-loc>, <size units="page">224 pp</size>.</mixed-citation></ref><ref id="B20"><mixed-citation xmlns:xlink="http://www.w3.org/1999/xlink" xlink:type="simple"><person-group><name name-style="western"><surname>Yin</surname><given-names>CM</given-names></name><name name-style="western"><surname>Peng</surname><given-names>XJ</given-names></name><name name-style="western"><surname>Yan</surname><given-names>HM</given-names></name><name name-style="western"><surname>Bao</surname><given-names>YH</given-names></name><name name-style="western"><surname>Xu</surname><given-names>X</given-names></name><name name-style="western"><surname>Tang</surname><given-names>G</given-names></name><name name-style="western"><surname>Zhou</surname><given-names>QS</given-names></name><name name-style="western"><surname>Liu</surname><given-names>P</given-names></name></person-group> (<year>2012</year>) Fauna Hunan: <tp:taxon-name><tp:taxon-name-part taxon-name-part-type="order">Araneae</tp:taxon-name-part></tp:taxon-name> in Hunan, China. Hunan Science and Technology Press, Changsha, 1590 pp.</mixed-citation></ref></ref-list></tp:taxon-treatment>
