# Supplementary material for: ﻿Meotipa species (Araneae, Theridiidae) from China
Source: Zookeys. 2022 Jan 20;1082:153–78. doi: 10.3897/zookeys.1082.75400 (PMC8794957; doi:10.3897/zookeys.1082.75400)
Supplement: XML Treatment for Meotipa pulcherrima [file zookeys.1082.75400-treatment3.xml]

<!DOCTYPE tp:taxon-treatment
  PUBLIC "-//TaxonX//DTD Taxonomic Treatment Publishing DTD v0 20100105//EN" "tax-treatment-NSO.dtd">
<tp:taxon-treatment xmlns:tp="http://www.plazi.org/taxpub"><tp:treatment-meta><kwd-group><label>Taxon classification</label><kwd>
                <named-content content-type="kingdom">Animalia</named-content>
              </kwd><kwd>
                <named-content content-type="order">Araneae</named-content>
              </kwd><kwd>
                <named-content content-type="family">Theridiidae</named-content>
              </kwd></kwd-group><mixed-citation publication-type="journal"><person-group><name><surname>Deng</surname><given-names>Zhongwei</given-names></name><name><surname>Agnarsson</surname><given-names>Ingi</given-names></name><name><surname>Chen</surname><given-names>Zhanqi</given-names></name><name><surname>Liu</surname><given-names>Jie</given-names></name></person-group><article-title>﻿<italic><tp:taxon-name><tp:taxon-name-part taxon-name-part-type="genus" reg="Meotipa">Meotipa</tp:taxon-name-part></tp:taxon-name></italic> species (<tp:taxon-name><tp:taxon-name-part taxon-name-part-type="order">Araneae</tp:taxon-name-part></tp:taxon-name>, <tp:taxon-name><tp:taxon-name-part taxon-name-part-type="family">Theridiidae</tp:taxon-name-part></tp:taxon-name>) from China</article-title><source>Zookeys</source><day>20</day><month>01</month><year>2022</year><volume>1082</volume><fpage>153</fpage><lpage>178</lpage><pub-id pub-id-type="doi">10.3897/zookeys.1082.75400</pub-id></mixed-citation></tp:treatment-meta><tp:nomenclature><label>﻿</label><tp:taxon-name>
              <object-id xmlns:xlink="http://www.w3.org/1999/xlink" content-type="arpha" xlink:type="simple">E7C7E9D8-1F14-59D4-908F-45A42504858E</object-id>
              <tp:taxon-name-part taxon-name-part-type="genus" reg="Meotipa">Meotipa</tp:taxon-name-part>
              <tp:taxon-name-part taxon-name-part-type="species" reg="pulcherrima">pulcherrima</tp:taxon-name-part>
            </tp:taxon-name><tp:taxon-authority>(Mello-Leitão, 1917)</tp:taxon-authority><xref ref-type="fig" rid="F2">Figures 2A–H</xref><xref ref-type="fig" rid="F9">, 9</xref><xref ref-type="fig" rid="F10">, 10</xref><tp:nomenclature-citation-list><tp:nomenclature-citation><tp:taxon-name>
                  <tp:taxon-name-part taxon-name-part-type="genus" reg="Argyrodes">Argyrodes</tp:taxon-name-part>
                  <tp:taxon-name-part taxon-name-part-type="species" reg="pulcherrimus">pulcherrimus</tp:taxon-name-part>
                </tp:taxon-name><comment>Mello-Leitão, 1917: 86, figs 7, 8 (description of female).</comment></tp:nomenclature-citation><tp:nomenclature-citation><tp:taxon-name>
                  <tp:taxon-name-part taxon-name-part-type="genus" reg="Meotipa">Meotipa</tp:taxon-name-part>
                  <tp:taxon-name-part taxon-name-part-type="species" reg="clementinae">clementinae</tp:taxon-name-part>
                </tp:taxon-name><comment>Petrunkevitch, 1930: 212, figs 61, 62 (description of female); Schmidt 1956a: 30, fig. 6 (description of male); Schmidt, 1956b: 240, fig. 1 (female).</comment></tp:nomenclature-citation><tp:nomenclature-citation><tp:taxon-name>
                  <tp:taxon-name-part taxon-name-part-type="genus" reg="Argyrodes">Argyrodes</tp:taxon-name-part>
                  <tp:taxon-name-part taxon-name-part-type="species" reg="elevatus">elevatus</tp:taxon-name-part>
                </tp:taxon-name><comment>Exline and Levi, 1962: 135 (synonymy, rejected by Levi 1967a).</comment></tp:nomenclature-citation><tp:nomenclature-citation><tp:taxon-name>
                  <tp:taxon-name-part taxon-name-part-type="genus" reg="Chrysso">Chrysso</tp:taxon-name-part>
                  <tp:taxon-name-part taxon-name-part-type="species" reg="clementinae">clementinae</tp:taxon-name-part>
                </tp:taxon-name><comment>Levi, 1962: 231, figs 71–75 (male and female); Müller 1992: 99, figs 5, 6 (female).</comment></tp:nomenclature-citation><tp:nomenclature-citation><tp:taxon-name>
                  <tp:taxon-name-part taxon-name-part-type="genus" reg="Chrysso">Chrysso</tp:taxon-name-part>
                  <tp:taxon-name-part taxon-name-part-type="species" reg="pulcherrima">pulcherrima</tp:taxon-name-part>
                </tp:taxon-name><comment>Levi, 1967a: 26 (removed female from synonymy of <tp:taxon-name><tp:taxon-name-part taxon-name-part-type="genus" reg="Argyrodes">Argyrodes</tp:taxon-name-part><tp:taxon-name-part taxon-name-part-type="species" reg="elevatus">elevatus</tp:taxon-name-part></tp:taxon-name>, synonymy of male); Levi 1967b: 182, figs 28–31 (male and female); <xref ref-type="bibr" rid="B24">Zhu and Zhang 1992</xref>: 23, fig. 3A–D (male and female); Yoshida 1993: 30, figs 10–12, 20 (male and female); <xref ref-type="bibr" rid="B23">Zhu 1998</xref>: 54, fig. 28A–D (male and female); Song et al. 1999: 103, fig. 50A, B, J (male and female); <xref ref-type="bibr" rid="B21">Yoshida 2003</xref>: 126, figs 337, 341, 342 (male and female, synonymy); Seo 2005: 123, fig. 2A, B (male).</comment></tp:nomenclature-citation><tp:nomenclature-citation><tp:taxon-name>
                  <tp:taxon-name-part taxon-name-part-type="genus" reg="Chrysso">Chrysso</tp:taxon-name-part>
                  <tp:taxon-name-part taxon-name-part-type="species" reg="mussau">mussau</tp:taxon-name-part>
                </tp:taxon-name><comment>Chrysanthus, 1975: 48, figs 174–177 (descriptions of male and female).</comment></tp:nomenclature-citation><tp:nomenclature-citation><tp:taxon-name>
                  <tp:taxon-name-part taxon-name-part-type="genus" reg="Meotipa">Meotipa</tp:taxon-name-part>
                  <tp:taxon-name-part taxon-name-part-type="species" reg="pulcherrima">pulcherrima</tp:taxon-name-part>
                </tp:taxon-name><comment>Yoshida, 2009: 378, figs 211–213 (transferred from <tp:taxon-name><tp:taxon-name-part taxon-name-part-type="genus" reg="Chrysso">Chrysso</tp:taxon-name-part></tp:taxon-name>).</comment></tp:nomenclature-citation></tp:nomenclature-citation-list></tp:nomenclature><tp:treatment-sec sec-type="notes" id="SECID0EX6AE"><title>Note.</title><p>The taxonomy of <italic><tp:taxon-name><tp:taxon-name-part taxon-name-part-type="genus" reg="Meotipa">M.</tp:taxon-name-part><tp:taxon-name-part taxon-name-part-type="species" reg="pulcherrima">pulcherrima</tp:taxon-name-part></tp:taxon-name></italic>, presumed to be widely introduced, including to its type locality in Brazil, requires further scrutiny. Our specimens are not identical to the given type illustrations, and further variation appears globally evident. However, solving the global taxonomy of <italic><tp:taxon-name><tp:taxon-name-part taxon-name-part-type="genus" reg="Meotipa">M.</tp:taxon-name-part><tp:taxon-name-part taxon-name-part-type="species" reg="pulcherrima">pulcherrima</tp:taxon-name-part></tp:taxon-name></italic> is outside the scope of this manuscript and required dedicated research.</p></tp:treatment-sec><tp:treatment-sec sec-type="type material" id="SECID0EUAAG"><title>Material examined (holotype not examined).</title><p><bold>Hunan Province</bold>: 7♀, Zhangjiajie City, Sangzhi County, Quanyushan Leisure Park (<named-content xmlns:xlink="http://www.w3.org/1999/xlink" content-type="dwc:verbatimCoordinates" xlink:type="simple"><named-content content-type="geo-json" specific-use="{&#34;type&#34;:&#34;Point&#34;,&#34;coordinates&#34;:[110.160000,29.480000]}" id="NCID0E6AAG" xlink:type="simple">29.48°N, 110.16°E</named-content></named-content>, 370 m), 5 May 2018, F.X. Liu &amp; Z.C. Li leg. (<named-content xmlns:xlink="http://www.w3.org/1999/xlink" content-type="dwc:institutional_code" xlink:type="simple">CBEE</named-content>).</p></tp:treatment-sec><tp:treatment-sec sec-type="diagnosis" id="SECID0EJBAG"><title>Diagnosis.</title><p><italic><tp:taxon-name><tp:taxon-name-part taxon-name-part-type="genus" reg="Meotipa">Meotipa</tp:taxon-name-part><tp:taxon-name-part taxon-name-part-type="species" reg="pulcherrima">pulcherrima</tp:taxon-name-part></tp:taxon-name></italic> is similar to <italic><tp:taxon-name><tp:taxon-name-part taxon-name-part-type="genus" reg="Meotipa">M.</tp:taxon-name-part><tp:taxon-name-part taxon-name-part-type="species" reg="capacifaba">capacifaba</tp:taxon-name-part></tp:taxon-name></italic> Li, Liu, Xu &amp; Yin, 2020 (see <xref ref-type="bibr" rid="B8">Li et al. 2020</xref>: figs 1A–J, 2A–E, 3A–E) by shared characters such as raised eyes, raised carapace posteriorly, and spherical copulatory ducts (Fig. <xref ref-type="fig" rid="F2">2G</xref>), but it can be distinguished from the latter by the following characters: (1) the copulatory openings are inconspicuous in <italic><tp:taxon-name><tp:taxon-name-part taxon-name-part-type="genus" reg="Meotipa">M.</tp:taxon-name-part><tp:taxon-name-part taxon-name-part-type="species" reg="pulcherrima">pulcherrima</tp:taxon-name-part></tp:taxon-name></italic> (Fig. <xref ref-type="fig" rid="F2">2D</xref>), but obvious in <italic><tp:taxon-name><tp:taxon-name-part taxon-name-part-type="genus" reg="Meotipa">M.</tp:taxon-name-part><tp:taxon-name-part taxon-name-part-type="species" reg="capacifaba">capacifaba</tp:taxon-name-part></tp:taxon-name></italic> (see <xref ref-type="bibr" rid="B8">Li et al. 2020</xref>: fig. 2A); (2) the posterior margin of atrium has a tongue-shaped protrusion medially in <italic><tp:taxon-name><tp:taxon-name-part taxon-name-part-type="genus" reg="Meotipa">M.</tp:taxon-name-part><tp:taxon-name-part taxon-name-part-type="species" reg="pulcherrima">pulcherrima</tp:taxon-name-part></tp:taxon-name></italic> (Fig. <xref ref-type="fig" rid="F2">2E</xref>), but not in <italic><tp:taxon-name><tp:taxon-name-part taxon-name-part-type="genus" reg="Meotipa">M.</tp:taxon-name-part><tp:taxon-name-part taxon-name-part-type="species" reg="capacifaba">capacifaba</tp:taxon-name-part></tp:taxon-name></italic> (see <xref ref-type="bibr" rid="B8">Li et al. 2020</xref>: fig. 2A); (3) the conductor is broad with a sharp point in <italic><tp:taxon-name><tp:taxon-name-part taxon-name-part-type="genus" reg="Meotipa">M.</tp:taxon-name-part><tp:taxon-name-part taxon-name-part-type="species" reg="pulcherrima">pulcherrima</tp:taxon-name-part></tp:taxon-name></italic> (see <xref ref-type="bibr" rid="B7">Levi 1962</xref>: figs 74, 75), but relatively narrow with a blunt point in <italic><tp:taxon-name><tp:taxon-name-part taxon-name-part-type="genus" reg="Meotipa">M.</tp:taxon-name-part><tp:taxon-name-part taxon-name-part-type="species" reg="capacifaba">capacifaba</tp:taxon-name-part></tp:taxon-name></italic> (see <xref ref-type="bibr" rid="B8">Li et al. 2020</xref>: figs 2D, 3D).</p><fig id="F2" position="float" orientation="portrait"><object-id xmlns:xlink="http://www.w3.org/1999/xlink" content-type="doi" xlink:type="simple">10.3897/zookeys.1082.75400.figure2</object-id><object-id xmlns:xlink="http://www.w3.org/1999/xlink" content-type="arpha" xlink:type="simple">A49E84F6-31A1-5FE2-9BEC-1FCEEC85737F</object-id><label>Figure 2.</label><caption><p><italic><tp:taxon-name><tp:taxon-name-part taxon-name-part-type="genus" reg="Meotipa">Meotipa</tp:taxon-name-part><tp:taxon-name-part taxon-name-part-type="species" reg="pulcherrima">pulcherrima</tp:taxon-name-part></tp:taxon-name></italic> (Mello-Leitão, 1917) <bold>A–C</bold> female habitus (flattened black spines on the abdomen and legs were broken off during photography) (<bold>A</bold> dorsal <bold>B</bold> prolateral <bold>C</bold> ventral). <bold>D–H</bold> epigynum (<bold>D</bold> ventral, on the body, and the arrow points to tongue-shaped apophysis <bold>E, F</bold> in alcohol <bold>E</bold> ventral <bold>F</bold> dorsal <bold>G, H</bold> in gum arabic <bold>G</bold> ventral <bold>H</bold> dorsal). Scale bars: 1 mm <bold>(A–C)</bold>; 0.1 mm <bold>(D–H)</bold>. Abbreviations: <abbrev xmlns:xlink="http://www.w3.org/1999/xlink" xlink:title="copulatory duct" id="ABBRID0EWGAG" xlink:type="simple">CD</abbrev> = copulatory duct, <abbrev xmlns:xlink="http://www.w3.org/1999/xlink" xlink:title="fertilization duct" id="ABBRID0E1GAG" xlink:type="simple">FD</abbrev> = fertilization duct, S = spermathecae.</p></caption><graphic xmlns:xlink="http://www.w3.org/1999/xlink" xlink:href="zookeys-1082-153-g002.jpg" position="float" orientation="portrait" xlink:type="simple" id="oo_636293.jpg"><uri content-type="original_file" xlink:type="simple">https://binary.pensoft.net/fig/636293</uri></graphic></fig></tp:treatment-sec><tp:treatment-sec sec-type="description" id="SECID0EDHAG"><title>Description.</title><p><bold>Female.</bold> Total length 3.03; Prosoma length 0.96, width (at middle) 0.90, height (at middle) 0.61; Opisthosoma length 2.07, width (at middle) 1.27, height (at middle) 1.89; Eye diameters: <abbrev xmlns:xlink="http://www.w3.org/1999/xlink" xlink:title="anterior lateral eyes" id="ABBRID0ELHAG" xlink:type="simple">ALE</abbrev> 0.07, <abbrev xmlns:xlink="http://www.w3.org/1999/xlink" xlink:title="anterior median eyes" id="ABBRID0EPHAG" xlink:type="simple">AME</abbrev> 0.09, <abbrev xmlns:xlink="http://www.w3.org/1999/xlink" xlink:title="posterior lateral eyes" id="ABBRID0ETHAG" xlink:type="simple">PLE</abbrev> 0.08, <abbrev xmlns:xlink="http://www.w3.org/1999/xlink" xlink:title="posterior median eyes" id="ABBRID0EXHAG" xlink:type="simple">PME</abbrev> 0.09; Eye interdistances: <abbrev xmlns:xlink="http://www.w3.org/1999/xlink" xlink:title="anterior median eyes" id="ABBRID0E2HAG" xlink:type="simple">AME</abbrev>–<abbrev xmlns:xlink="http://www.w3.org/1999/xlink" xlink:title="anterior median eyes" id="ABBRID0E6HAG" xlink:type="simple">AME</abbrev> 0.09, <abbrev xmlns:xlink="http://www.w3.org/1999/xlink" xlink:title="anterior lateral eyes" id="ABBRID0EDIAG" xlink:type="simple">ALE</abbrev>–<abbrev xmlns:xlink="http://www.w3.org/1999/xlink" xlink:title="anterior lateral eyes" id="ABBRID0EHIAG" xlink:type="simple">ALE</abbrev> 0.55, <abbrev xmlns:xlink="http://www.w3.org/1999/xlink" xlink:title="posterior lateral eyes" id="ABBRID0ELIAG" xlink:type="simple">PLE</abbrev>–<abbrev xmlns:xlink="http://www.w3.org/1999/xlink" xlink:title="anterior lateral eyes" id="ABBRID0EPIAG" xlink:type="simple">ALE</abbrev> contiguous, <abbrev xmlns:xlink="http://www.w3.org/1999/xlink" xlink:title="posterior lateral eyes" id="ABBRID0ETIAG" xlink:type="simple">PLE</abbrev>–<abbrev xmlns:xlink="http://www.w3.org/1999/xlink" xlink:title="posterior lateral eyes" id="ABBRID0EXIAG" xlink:type="simple">PLE</abbrev> 0.30, <abbrev xmlns:xlink="http://www.w3.org/1999/xlink" xlink:title="posterior median eyes" id="ABBRID0E2IAG" xlink:type="simple">PME</abbrev>–<abbrev xmlns:xlink="http://www.w3.org/1999/xlink" xlink:title="posterior median eyes" id="ABBRID0E6IAG" xlink:type="simple">PME</abbrev> 0.08, <abbrev xmlns:xlink="http://www.w3.org/1999/xlink" xlink:title="posterior median eyes" id="ABBRID0EDJAG" xlink:type="simple">PME</abbrev>–<abbrev xmlns:xlink="http://www.w3.org/1999/xlink" xlink:title="posterior lateral eyes" id="ABBRID0EHJAG" xlink:type="simple">PLE</abbrev> 0.11, <abbrev xmlns:xlink="http://www.w3.org/1999/xlink" xlink:title="anterior median eyes" id="ABBRID0ELJAG" xlink:type="simple">AME</abbrev>–<abbrev xmlns:xlink="http://www.w3.org/1999/xlink" xlink:title="anterior lateral eyes" id="ABBRID0EPJAG" xlink:type="simple">ALE</abbrev> 0.02; Clypeus height (at middle) 0.21, width (at middle) 0.60; Measurements of legs: Leg I (right) 8.3 [2.59, 0.42, 2.34, 2.16, 0.79], II (right) 5.42 [2.03, 0.40, 1.04, 1.43, 0.52], III (right) 3.73 [1.49, 0.24, 0.85, 0.73, 0.42], IV (right) 6.33 [2.40, 0.39, 0.90, 2.00, 0.64]. Carapace with a central reddish brown longitudinal band; cephalic area relatively long and narrow; clypeus bulged outward (Fig. <xref ref-type="fig" rid="F2">2A</xref>). Median furrow is round, deep, and the radial furrow is not obvious (Fig. <xref ref-type="fig" rid="F2">2A</xref>). Eyes strongly recurved. <abbrev xmlns:xlink="http://www.w3.org/1999/xlink" xlink:title="anterior median eyes" id="ABBRID0E2JAG" xlink:type="simple">AME</abbrev> separation is greater than <abbrev xmlns:xlink="http://www.w3.org/1999/xlink" xlink:title="anterior median eyes" id="ABBRID0E6JAG" xlink:type="simple">AME</abbrev>-<abbrev xmlns:xlink="http://www.w3.org/1999/xlink" xlink:title="anterior lateral eyes" id="ABBRID0EDKAG" xlink:type="simple">ALE</abbrev>, and <abbrev xmlns:xlink="http://www.w3.org/1999/xlink" xlink:title="posterior median eyes" id="ABBRID0EHKAG" xlink:type="simple">PME</abbrev> separation is also greater than <abbrev xmlns:xlink="http://www.w3.org/1999/xlink" xlink:title="posterior lateral eyes" id="ABBRID0ELKAG" xlink:type="simple">PLE</abbrev>-<abbrev xmlns:xlink="http://www.w3.org/1999/xlink" xlink:title="posterior median eyes" id="ABBRID0EPKAG" xlink:type="simple">PME</abbrev>; <abbrev xmlns:xlink="http://www.w3.org/1999/xlink" xlink:title="anterior lateral eyes" id="ABBRID0ETKAG" xlink:type="simple">ALE</abbrev>-<abbrev xmlns:xlink="http://www.w3.org/1999/xlink" xlink:title="posterior lateral eyes" id="ABBRID0EXKAG" xlink:type="simple">PLE</abbrev> contiguous. All eyes nearly uniform in size with brown rings surrounding (Fig. <xref ref-type="fig" rid="F2">2A, B</xref>). Sternum yellow, heart-shaped. Labium clearly distinguish from the sternum, yellow with brown markings, approximately triangular in shape. Chelicera yellow with pale red fang (Fig. <xref ref-type="fig" rid="F2">2C</xref>). Yellow legs long and slender with dark brown spots; the ends of tibiae and the bases and ends of metatarsus of each leg have dark brown rings. Leg formula 1423. Pedipalp yellow with many short hairs distally (Fig. <xref ref-type="fig" rid="F2">2A, B</xref>). Abdomen triangular in lateral view, with caudal region extending upwardly beyond spinnerets. There are 14 feather-like spines on the top of the protuberance and before the protuberance reaches the spinnerets, which break easily (Fig. <xref ref-type="fig" rid="F2">2A–C</xref>). Dorsum of abdomen yellow with dark red spots. The venter of the abdomen has central black spots on each side (Fig. <xref ref-type="fig" rid="F2">2B</xref>). Epigynum with a big atrium and inconspicuous copulatory openings (Fig. <xref ref-type="fig" rid="F2">2D</xref>); copulatory ducts swelling distally, sphere-shaped (Fig. <xref ref-type="fig" rid="F2">2E, F</xref>); spermathecae smaller than distal end of copulatory ducts, sphere-shaped (Fig. <xref ref-type="fig" rid="F2">2H</xref>); fertilization ducts are located at the intersection of copulatory ducts and spermathecae (Fig. <xref ref-type="fig" rid="F2">2H</xref>).</p><p><bold>Male.</bold> Not collected.</p></tp:treatment-sec><tp:treatment-sec sec-type="distribution" id="SECID0EDMAG"><title>Distribution.</title><p>China (Fujian; Guangxi; Hainan; Hunan, newly recorded; Taiwan; Zhejiang), Japan, Korea, Pacific Is., Papua New Guinea; also tropical Africa and widespread across the Americas (after <xref ref-type="bibr" rid="B7">Levi 1962</xref>).</p></tp:treatment-sec><tp:treatment-sec sec-type="remarks" id="SECID0ENMAG"><title>Remarks.</title><p>Although we did not examine the female holotype of <italic><tp:taxon-name><tp:taxon-name-part taxon-name-part-type="genus" reg="Meotipa">M.</tp:taxon-name-part><tp:taxon-name-part taxon-name-part-type="species" reg="pulcherrima">pulcherrima</tp:taxon-name-part></tp:taxon-name></italic>, the triangular abdomen with caudal region extending upwardly beyond spinnerets, the short and swollen copulatory ducts, and the sphere-shaped spermathecae all indicate our specimens belong to <italic><tp:taxon-name><tp:taxon-name-part taxon-name-part-type="genus" reg="Meotipa">M.</tp:taxon-name-part><tp:taxon-name-part taxon-name-part-type="species" reg="pulcherrima">pulcherrima</tp:taxon-name-part></tp:taxon-name></italic> according to the original, albeit simple illustrations by <xref ref-type="bibr" rid="B15">Mello-Leitão (1917</xref>: 86, figs 7, 8) and detailed illustrations by Zhu et al. (1992: 23, fig. 3A–D) and <xref ref-type="bibr" rid="B21">Yoshida (2003</xref>: 126, figs 337, 341, 342).We also note some slight differences in our specimens against the original illustrations of Brazilian specimens by <xref ref-type="bibr" rid="B15">Mello-Leitão (1917)</xref>. The specimens we collected only has half of the abdomen extending beyond the spinnerets (Fig. <xref ref-type="fig" rid="F2">2B</xref>), but the specimens from Brazil have 2/3 of abdomen extending beyond them (see <xref ref-type="bibr" rid="B15">Mello-Leitão 1917</xref>: 86, fig. 7). Meanwhile, the shadow of the copulatory ducts and the fertilization ducts can be seen from the ventral view of epigynum, and the shadows on both sides look like two tadpoles in atrium, with fertilization ducts resembling their tails and copulatory ducts resembling their heads. The shadows of the specimen from Brazil in 1917 resemble two tadpoles swimming towards the middle of the atrium (see <xref ref-type="bibr" rid="B15">Mello-Leitão 1917</xref>: 86, fig. 8), but the shadows of our specimen resemble two tadpoles swimming to the sides of the atrium (Fig. <xref ref-type="fig" rid="F2">2C</xref>). However, the tails of tadpoles in the Brazilian specimens may be the spermathecae instead of the fertilization ducts according to the original illustrations. In addition, the posterior margin of atrium has a tongue-shaped protrusion medially in our individuals, but not in the Brazilian specimens.</p><fig id="F3" position="float" orientation="portrait"><object-id xmlns:xlink="http://www.w3.org/1999/xlink" content-type="doi" xlink:type="simple">10.3897/zookeys.1082.75400.figure3</object-id><object-id xmlns:xlink="http://www.w3.org/1999/xlink" content-type="arpha" xlink:type="simple">DE4C27C9-FCC8-5007-9ACF-A8C484EBC306</object-id><label>Figure 3.</label><caption><p><italic><tp:taxon-name><tp:taxon-name-part taxon-name-part-type="genus" reg="Meotipa">Meotipa</tp:taxon-name-part><tp:taxon-name-part taxon-name-part-type="species" reg="picturata">picturata</tp:taxon-name-part></tp:taxon-name></italic> Simon, 1895 <bold>A–C</bold> female habitus <bold>(A</bold> dorsal <bold>B</bold> prolateral <bold>C</bold> ventral). <bold>D–H</bold> epigynum (<bold>D</bold> ventral, on the body <bold>E, F</bold> in the alcohol <bold>E</bold> ventral <bold>F</bold> dorsal <bold>G, H</bold> in gum arabic <bold>G</bold> ventral <bold>H</bold> dorsal). Scale bars: 1 mm <bold>(A–C)</bold>; 0.1 mm <bold>(D–H)</bold>. Abbreviations: <abbrev xmlns:xlink="http://www.w3.org/1999/xlink" xlink:title="copulatory duct" id="ABBRID0EUPAG" xlink:type="simple">CD</abbrev> = copulatory duct, <abbrev xmlns:xlink="http://www.w3.org/1999/xlink" xlink:title="fertilization duct" id="ABBRID0EYPAG" xlink:type="simple">FD</abbrev> = fertilization duct, S = spermathecae.</p></caption><graphic xmlns:xlink="http://www.w3.org/1999/xlink" xlink:href="zookeys-1082-153-g003.jpg" position="float" orientation="portrait" xlink:type="simple" id="oo_636294.jpg"><uri content-type="original_file" xlink:type="simple">https://binary.pensoft.net/fig/636294</uri></graphic></fig></tp:treatment-sec><tp:treatment-sec><!--Section generated to contain objects referenced in tp:taxon-treatment.--><fig id="F9" position="float" orientation="portrait"><object-id xmlns:xlink="http://www.w3.org/1999/xlink" content-type="doi" xlink:type="simple">10.3897/zookeys.1082.75400.figure9</object-id><object-id xmlns:xlink="http://www.w3.org/1999/xlink" content-type="arpha" xlink:type="simple">257C1B9D-2E31-5359-A83B-3EEDC40A1697</object-id><label>Figure 9.</label><caption><p>Field photographs <bold>A</bold><italic><tp:taxon-name><tp:taxon-name-part taxon-name-part-type="genus" reg="Meotipa">M.</tp:taxon-name-part><tp:taxon-name-part taxon-name-part-type="species" reg="picturata">picturata</tp:taxon-name-part></tp:taxon-name></italic> female on its web <bold>B</bold><italic><tp:taxon-name><tp:taxon-name-part taxon-name-part-type="genus" reg="Meotipa">M.</tp:taxon-name-part><tp:taxon-name-part taxon-name-part-type="species" reg="spiniventris">spiniventris</tp:taxon-name-part></tp:taxon-name></italic> female with egg sac <bold>C, D</bold><italic><tp:taxon-name><tp:taxon-name-part taxon-name-part-type="genus" reg="Meotipa">M.</tp:taxon-name-part><tp:taxon-name-part taxon-name-part-type="species" reg="pulcherrima">pulcherrima</tp:taxon-name-part></tp:taxon-name></italic> female with its spiderlings. Photographs by Zhongwei Deng in Yunnan Province.</p></caption><graphic xmlns:xlink="http://www.w3.org/1999/xlink" xlink:href="zookeys-1082-153-g009.jpg" position="float" orientation="portrait" xlink:type="simple" id="oo_636300.jpg"><uri content-type="original_file" xlink:type="simple">https://binary.pensoft.net/fig/636300</uri></graphic></fig><fig id="F10" position="float" orientation="portrait"><object-id xmlns:xlink="http://www.w3.org/1999/xlink" content-type="doi" xlink:type="simple">10.3897/zookeys.1082.75400.figure10</object-id><object-id xmlns:xlink="http://www.w3.org/1999/xlink" content-type="arpha" xlink:type="simple">357303F4-A2D4-523F-A0D4-43395EB41B9F</object-id><label>Figure 10.</label><caption><p>Map with sampling localities for <italic><tp:taxon-name><tp:taxon-name-part taxon-name-part-type="genus" reg="Meotipa">Meotipa</tp:taxon-name-part></tp:taxon-name></italic> species from China: 1 <italic><tp:taxon-name><tp:taxon-name-part taxon-name-part-type="genus" reg="Meotipa">M.</tp:taxon-name-part><tp:taxon-name-part taxon-name-part-type="species" reg="argyrodiformis">argyrodiformis</tp:taxon-name-part></tp:taxon-name></italic> 2 <italic><tp:taxon-name><tp:taxon-name-part taxon-name-part-type="genus" reg="Meotipa">M.</tp:taxon-name-part><tp:taxon-name-part taxon-name-part-type="species" reg="pulcherrima">pulcherrima</tp:taxon-name-part></tp:taxon-name></italic> 3 <italic><tp:taxon-name><tp:taxon-name-part taxon-name-part-type="genus" reg="Meotipa">M.</tp:taxon-name-part><tp:taxon-name-part taxon-name-part-type="species" reg="picturata">picturata</tp:taxon-name-part></tp:taxon-name></italic> 4 <italic><tp:taxon-name><tp:taxon-name-part taxon-name-part-type="genus" reg="Meotipa">M.</tp:taxon-name-part><tp:taxon-name-part taxon-name-part-type="species" reg="spiniventris">spiniventris</tp:taxon-name-part></tp:taxon-name></italic> 5 <italic><tp:taxon-name><tp:taxon-name-part taxon-name-part-type="genus" reg="Meotipa">M.</tp:taxon-name-part><tp:taxon-name-part taxon-name-part-type="species" reg="vesiculosa">vesiculosa</tp:taxon-name-part></tp:taxon-name></italic> 6 <italic><tp:taxon-name><tp:taxon-name-part taxon-name-part-type="genus" reg="Meotipa">M.</tp:taxon-name-part><tp:taxon-name-part taxon-name-part-type="species" reg="pseudopicturata">pseudopicturata</tp:taxon-name-part></tp:taxon-name></italic> sp. nov. 7 <italic><tp:taxon-name><tp:taxon-name-part taxon-name-part-type="genus" reg="Meotipa">M.</tp:taxon-name-part><tp:taxon-name-part taxon-name-part-type="species" reg="striata">striata</tp:taxon-name-part></tp:taxon-name></italic> sp. nov..</p></caption><graphic xmlns:xlink="http://www.w3.org/1999/xlink" xlink:href="zookeys-1082-153-g010.jpg" position="float" orientation="portrait" xlink:type="simple" id="oo_636301.jpg"><uri content-type="original_file" xlink:type="simple">https://binary.pensoft.net/fig/636301</uri></graphic></fig></tp:treatment-sec><ref-list><ref id="B24"><mixed-citation xmlns:xlink="http://www.w3.org/1999/xlink" xlink:type="simple"><person-group><name name-style="western"><surname>Zhu</surname><given-names>MS</given-names></name><name name-style="western"><surname>Zhang</surname><given-names>YQ</given-names></name></person-group> (<year>1992</year>) <article-title>Notes of some species of <tp:taxon-name><tp:taxon-name-part taxon-name-part-type="family">Theridiidae</tp:taxon-name-part></tp:taxon-name> in Guangxi (<tp:taxon-name><tp:taxon-name-part taxon-name-part-type="class">Arachnida</tp:taxon-name-part></tp:taxon-name>: <tp:taxon-name><tp:taxon-name-part taxon-name-part-type="order">Araneae</tp:taxon-name-part></tp:taxon-name>).</article-title><source>Journal of the Guangxi Agricultural College</source><volume>11</volume>(<issue>1</issue>): <fpage>20</fpage>–<lpage>29</lpage>.</mixed-citation></ref><ref id="B23"><mixed-citation xmlns:xlink="http://www.w3.org/1999/xlink" xlink:type="simple"><person-group><name name-style="western"><surname>Zhu</surname><given-names>MS</given-names></name></person-group> (<year>1998</year>) Fauna Sinica: <tp:taxon-name><tp:taxon-name-part taxon-name-part-type="class">Arachnida</tp:taxon-name-part></tp:taxon-name>: <tp:taxon-name><tp:taxon-name-part taxon-name-part-type="order">Araneae</tp:taxon-name-part></tp:taxon-name>: <tp:taxon-name><tp:taxon-name-part taxon-name-part-type="family">Theridiidae</tp:taxon-name-part></tp:taxon-name>. Science Press, Beijing, 436 pp.</mixed-citation></ref><ref id="B21"><mixed-citation xmlns:xlink="http://www.w3.org/1999/xlink" xlink:type="simple"><person-group><name name-style="western"><surname>Yoshida</surname><given-names>H</given-names></name></person-group> (<year>2003</year>) <source>The spider family <tp:taxon-name><tp:taxon-name-part taxon-name-part-type="family">Theridiidae</tp:taxon-name-part></tp:taxon-name> (<tp:taxon-name><tp:taxon-name-part taxon-name-part-type="class">Arachnida</tp:taxon-name-part></tp:taxon-name>: <tp:taxon-name><tp:taxon-name-part taxon-name-part-type="order">Araneae</tp:taxon-name-part></tp:taxon-name>) from Japan.</source><publisher-name>Arachnological Society of Japan</publisher-name>, <publisher-loc>Hokkaido</publisher-loc>, <size units="page">224 pp</size>.</mixed-citation></ref><ref id="B8"><mixed-citation xmlns:xlink="http://www.w3.org/1999/xlink" xlink:type="simple"><person-group><name name-style="western"><surname>Li</surname><given-names>CM</given-names></name><name name-style="western"><surname>Liu</surname><given-names>JX</given-names></name><name name-style="western"><surname>Xu</surname><given-names>X</given-names></name><name name-style="western"><surname>Yin</surname><given-names>HQ</given-names></name></person-group> (<year>2020</year>) <article-title>A new species of spider in the genus <italic><tp:taxon-name><tp:taxon-name-part taxon-name-part-type="genus">Meotipa</tp:taxon-name-part></tp:taxon-name></italic> Simon, 1895 (<tp:taxon-name><tp:taxon-name-part taxon-name-part-type="order">Araneae</tp:taxon-name-part></tp:taxon-name>: <tp:taxon-name><tp:taxon-name-part taxon-name-part-type="family">Theridiidae</tp:taxon-name-part></tp:taxon-name>) from southern China.</article-title><source>Pan-Pacific Entomologist</source><volume>96</volume>(<issue>3</issue>): <fpage>177</fpage>–<lpage>184</lpage>. <ext-link xlink:href="10.3956/2020-96.3.177" ext-link-type="doi" xlink:type="simple">https://doi.org/10.3956/2020-96.3.177</ext-link></mixed-citation></ref><ref id="B7"><mixed-citation xmlns:xlink="http://www.w3.org/1999/xlink" xlink:type="simple"><person-group><name name-style="western"><surname>Levi</surname><given-names>HW</given-names></name></person-group> (<year>1962</year>) <article-title>More American spiders of the genus <italic><tp:taxon-name><tp:taxon-name-part taxon-name-part-type="genus">Chrysso</tp:taxon-name-part></tp:taxon-name></italic> (<tp:taxon-name><tp:taxon-name-part taxon-name-part-type="order">Araneae</tp:taxon-name-part></tp:taxon-name>, <tp:taxon-name><tp:taxon-name-part taxon-name-part-type="family">Theridiidae</tp:taxon-name-part></tp:taxon-name>).</article-title><source>Psyche, Cambridge</source><volume>69</volume>(<issue>4</issue>): <fpage>209</fpage>–<lpage>237</lpage>. <ext-link xlink:href="10.1155/1962/32404" ext-link-type="doi" xlink:type="simple">https://doi.org/10.1155/1962/32404</ext-link></mixed-citation></ref><ref id="B15"><mixed-citation xmlns:xlink="http://www.w3.org/1999/xlink" xlink:type="simple"><person-group><name name-style="western"><surname>Mello-Leitão</surname><given-names>CF de</given-names></name></person-group> (<year>1917</year>) <article-title>Notas arachnologicas. 5, Especies novas ou pouco conhecidas do Brasil. Brotéria (Ser. Zool.</article-title><source>)</source><volume>15</volume>: <fpage>74</fpage>–<lpage>102</lpage>.</mixed-citation></ref></ref-list></tp:taxon-treatment>
