# Supplementary material for: ﻿Meotipa species (Araneae, Theridiidae) from China
Source: Zookeys. 2022 Jan 20;1082:153–78. doi: 10.3897/zookeys.1082.75400 (PMC8794957; doi:10.3897/zookeys.1082.75400)
Supplement: XML Treatment for Meotipa picturata [file zookeys.1082.75400-treatment4.xml]

<!DOCTYPE tp:taxon-treatment
  PUBLIC "-//TaxonX//DTD Taxonomic Treatment Publishing DTD v0 20100105//EN" "tax-treatment-NSO.dtd">
<tp:taxon-treatment xmlns:tp="http://www.plazi.org/taxpub"><tp:treatment-meta><kwd-group><label>Taxon classification</label><kwd>
                <named-content content-type="kingdom">Animalia</named-content>
              </kwd><kwd>
                <named-content content-type="order">Araneae</named-content>
              </kwd><kwd>
                <named-content content-type="family">Theridiidae</named-content>
              </kwd></kwd-group><mixed-citation publication-type="journal"><person-group><name><surname>Deng</surname><given-names>Zhongwei</given-names></name><name><surname>Agnarsson</surname><given-names>Ingi</given-names></name><name><surname>Chen</surname><given-names>Zhanqi</given-names></name><name><surname>Liu</surname><given-names>Jie</given-names></name></person-group><article-title>﻿<italic><tp:taxon-name><tp:taxon-name-part taxon-name-part-type="genus" reg="Meotipa">Meotipa</tp:taxon-name-part></tp:taxon-name></italic> species (<tp:taxon-name><tp:taxon-name-part taxon-name-part-type="order">Araneae</tp:taxon-name-part></tp:taxon-name>, <tp:taxon-name><tp:taxon-name-part taxon-name-part-type="family">Theridiidae</tp:taxon-name-part></tp:taxon-name>) from China</article-title><source>Zookeys</source><day>20</day><month>01</month><year>2022</year><volume>1082</volume><fpage>153</fpage><lpage>178</lpage><pub-id pub-id-type="doi">10.3897/zookeys.1082.75400</pub-id></mixed-citation></tp:treatment-meta><tp:nomenclature><label>﻿</label><tp:taxon-name>
              <object-id xmlns:xlink="http://www.w3.org/1999/xlink" content-type="arpha" xlink:type="simple">7E076A61-D6DD-54A6-88FE-4BF4BA6FD94D</object-id>
              <tp:taxon-name-part taxon-name-part-type="genus" reg="Meotipa">Meotipa</tp:taxon-name-part>
              <tp:taxon-name-part taxon-name-part-type="species" reg="picturata">picturata</tp:taxon-name-part>
            </tp:taxon-name><tp:taxon-authority>Simon, 1895</tp:taxon-authority><xref ref-type="fig" rid="F3">Figures 3A–H</xref><xref ref-type="fig" rid="F9">, 9</xref><xref ref-type="fig" rid="F10">, 10</xref><tp:nomenclature-citation-list><tp:nomenclature-citation><tp:taxon-name>
                  <tp:taxon-name-part taxon-name-part-type="genus" reg="Meotipa">Meotipa</tp:taxon-name-part>
                  <tp:taxon-name-part taxon-name-part-type="species" reg="picturata">picturata</tp:taxon-name-part>
                </tp:taxon-name><comment>Simon, 1894: 519 (nomen nudum); Simon, 1895: 133 (description of female); Levi and <xref ref-type="bibr" rid="B7">Levi 1962</xref>: 47, figs 112–113 (female); Deeleman-Reinhold, 2009: 410, figs 1–3 (female); <xref ref-type="bibr" rid="B12">Kulkarni et al. 2017</xref>: 515, figs 39–44 (female); <xref ref-type="bibr" rid="B16">Murthappa et al. 2017</xref>: 590, figs 1A–J, 2A–F, 4A–D (description of male, female).</comment></tp:nomenclature-citation></tp:nomenclature-citation-list></tp:nomenclature><tp:treatment-sec sec-type="type material" id="SECID0EMSAG"><title>Material examined (holotype not examined).</title><p><bold>Yunnan Province</bold>: 1♀, Mengla County, Menlun Town, Xishuangbanna Tropical Botanical Garden, Chinese Academy of Sciences (<named-content xmlns:xlink="http://www.w3.org/1999/xlink" content-type="dwc:verbatimCoordinates" xlink:type="simple"><named-content content-type="geo-json" specific-use="{&#34;type&#34;:&#34;Point&#34;,&#34;coordinates&#34;:[101.260000,21.920000]}" id="NCID0EXSAG" xlink:type="simple">21.92°N, 101.26°E</named-content></named-content>, 550 m), 22 November 2019, J. Chen, J. Liu, Z.C. Li &amp; B. Liang leg. (<named-content xmlns:xlink="http://www.w3.org/1999/xlink" content-type="dwc:institutional_code" xlink:type="simple">CBEE</named-content>).</p></tp:treatment-sec><tp:treatment-sec sec-type="diagnosis" id="SECID0EBTAG"><title>Diagnosis.</title><p><italic><tp:taxon-name><tp:taxon-name-part taxon-name-part-type="genus" reg="Meotipa">Meotipa</tp:taxon-name-part><tp:taxon-name-part taxon-name-part-type="species" reg="picturata">picturata</tp:taxon-name-part></tp:taxon-name></italic> is similar to <italic><tp:taxon-name><tp:taxon-name-part taxon-name-part-type="genus" reg="Meotipa">M.</tp:taxon-name-part><tp:taxon-name-part taxon-name-part-type="species" reg="sahyadri">sahyadri</tp:taxon-name-part></tp:taxon-name></italic> (<xref ref-type="bibr" rid="B12">Kulkarni et al. 2017</xref>: figs 1–38) in having a deep round atrium, the presence of rod-shaped projection with distinct oval openings distally in the median of the atrium (Fig. <xref ref-type="fig" rid="F3">3D</xref>). It can be distinguished from the latter by the following combination of characters: (1) the rod-shaped projection with three openings in this species (Fig. <xref ref-type="fig" rid="F3">3D</xref>), but two openings in <italic><tp:taxon-name><tp:taxon-name-part taxon-name-part-type="genus" reg="Meotipa">M.</tp:taxon-name-part><tp:taxon-name-part taxon-name-part-type="species" reg="sahyadri">sahyadri</tp:taxon-name-part></tp:taxon-name></italic> (see <xref ref-type="bibr" rid="B12">Kulkarni et al. 2017</xref>: figs 19, 22); (2) the distal shape of rod-shaped projection is flat, quadrangular in <italic><tp:taxon-name><tp:taxon-name-part taxon-name-part-type="genus" reg="Meotipa">M.</tp:taxon-name-part><tp:taxon-name-part taxon-name-part-type="species" reg="picturata">picturata</tp:taxon-name-part></tp:taxon-name></italic> (Fig. <xref ref-type="fig" rid="F3">3E</xref>), but triangular in <italic><tp:taxon-name><tp:taxon-name-part taxon-name-part-type="genus" reg="Meotipa">M.</tp:taxon-name-part><tp:taxon-name-part taxon-name-part-type="species" reg="sahyadri">sahyadri</tp:taxon-name-part></tp:taxon-name></italic> (see <xref ref-type="bibr" rid="B12">Kulkarni et al. 2017</xref>: figs 19, 21); (3) the copulatory ducts curve outward in <italic><tp:taxon-name><tp:taxon-name-part taxon-name-part-type="genus" reg="Meotipa">M.</tp:taxon-name-part><tp:taxon-name-part taxon-name-part-type="species" reg="picturata">picturata</tp:taxon-name-part></tp:taxon-name></italic> (Fig. <xref ref-type="fig" rid="F3">3F</xref>), but curve inward in <italic><tp:taxon-name><tp:taxon-name-part taxon-name-part-type="genus" reg="Meotipa">M.</tp:taxon-name-part><tp:taxon-name-part taxon-name-part-type="species" reg="sahyadri">sahyadri</tp:taxon-name-part></tp:taxon-name></italic> (see <xref ref-type="bibr" rid="B12">Kulkarni et al. 2017</xref>: fig. 18); (4) the end of copulatory ducts enter into the spermathecae ventrally in <italic><tp:taxon-name><tp:taxon-name-part taxon-name-part-type="genus" reg="Meotipa">M.</tp:taxon-name-part><tp:taxon-name-part taxon-name-part-type="species" reg="picturata">picturata</tp:taxon-name-part></tp:taxon-name></italic> (Fig. <xref ref-type="fig" rid="F3">3E</xref>), but laterally in <italic><tp:taxon-name><tp:taxon-name-part taxon-name-part-type="genus" reg="Meotipa">M.</tp:taxon-name-part><tp:taxon-name-part taxon-name-part-type="species" reg="sahyadri">sahyadri</tp:taxon-name-part></tp:taxon-name></italic> (see <xref ref-type="bibr" rid="B12">Kulkarni et al. 2017</xref>: fig. 18).</p></tp:treatment-sec><tp:treatment-sec sec-type="description" id="SECID0ESXAG"><title>Description.</title><p><bold>Female.</bold> Total length 3.78; Prosoma length 1.31, width (at middle) 0.94, height (at middle) 0.47; Opisthosoma length 2.48, width (at middle) 1.17, height (at middle) 1.94; Eye diameters: <abbrev xmlns:xlink="http://www.w3.org/1999/xlink" xlink:title="anterior lateral eyes" id="ABBRID0E1XAG" xlink:type="simple">ALE</abbrev> 0.08, <abbrev xmlns:xlink="http://www.w3.org/1999/xlink" xlink:title="anterior median eyes" id="ABBRID0E5XAG" xlink:type="simple">AME</abbrev> 0.08, <abbrev xmlns:xlink="http://www.w3.org/1999/xlink" xlink:title="posterior lateral eyes" id="ABBRID0ECYAG" xlink:type="simple">PLE</abbrev> 0.08, <abbrev xmlns:xlink="http://www.w3.org/1999/xlink" xlink:title="posterior median eyes" id="ABBRID0EGYAG" xlink:type="simple">PME</abbrev> 0.08; Eye interdistances: <abbrev xmlns:xlink="http://www.w3.org/1999/xlink" xlink:title="anterior median eyes" id="ABBRID0EKYAG" xlink:type="simple">AME</abbrev>–<abbrev xmlns:xlink="http://www.w3.org/1999/xlink" xlink:title="anterior median eyes" id="ABBRID0EOYAG" xlink:type="simple">AME</abbrev> 0.06, <abbrev xmlns:xlink="http://www.w3.org/1999/xlink" xlink:title="anterior lateral eyes" id="ABBRID0ESYAG" xlink:type="simple">ALE</abbrev>–<abbrev xmlns:xlink="http://www.w3.org/1999/xlink" xlink:title="anterior lateral eyes" id="ABBRID0EWYAG" xlink:type="simple">ALE</abbrev> 0.15, <abbrev xmlns:xlink="http://www.w3.org/1999/xlink" xlink:title="posterior lateral eyes" id="ABBRID0E1YAG" xlink:type="simple">PLE</abbrev>–<abbrev xmlns:xlink="http://www.w3.org/1999/xlink" xlink:title="anterior lateral eyes" id="ABBRID0E5YAG" xlink:type="simple">ALE</abbrev> contiguous, <abbrev xmlns:xlink="http://www.w3.org/1999/xlink" xlink:title="posterior lateral eyes" id="ABBRID0ECZAG" xlink:type="simple">PLE</abbrev>–<abbrev xmlns:xlink="http://www.w3.org/1999/xlink" xlink:title="posterior lateral eyes" id="ABBRID0EGZAG" xlink:type="simple">PLE</abbrev> 0.19, <abbrev xmlns:xlink="http://www.w3.org/1999/xlink" xlink:title="posterior median eyes" id="ABBRID0EKZAG" xlink:type="simple">PME</abbrev>–<abbrev xmlns:xlink="http://www.w3.org/1999/xlink" xlink:title="posterior median eyes" id="ABBRID0EOZAG" xlink:type="simple">PME</abbrev> 0.09, <abbrev xmlns:xlink="http://www.w3.org/1999/xlink" xlink:title="posterior median eyes" id="ABBRID0ESZAG" xlink:type="simple">PME</abbrev>–<abbrev xmlns:xlink="http://www.w3.org/1999/xlink" xlink:title="posterior lateral eyes" id="ABBRID0EWZAG" xlink:type="simple">PLE</abbrev> 0.05, <abbrev xmlns:xlink="http://www.w3.org/1999/xlink" xlink:title="anterior median eyes" id="ABBRID0E1ZAG" xlink:type="simple">AME</abbrev>–<abbrev xmlns:xlink="http://www.w3.org/1999/xlink" xlink:title="anterior lateral eyes" id="ABBRID0E5ZAG" xlink:type="simple">ALE</abbrev> 0.04; Clypeus height (at middle) 0.31, width (at middle) 0.20; Measurements of legs: Leg I (right) 13.96 [4.74, 0.49, 3.02, 4.71, 1.00], II (right) 8.88 [3.02, 0.51, 1.69, 2.86, 0.80], III (right) 7.87 [2.28, 0.26, 0.94, 1.53, 2.86], IV (right) 12.19 [4.14, 0.32, 2.96, 3.96, 0.81]. Prosoma glabrous; clypeus narrow. Carapace with a central arrowed-shaped marking forward; fovea broad, smooth with distinct depression (Fig. <xref ref-type="fig" rid="F3">3A</xref>). All eyes nearly uniform in size. Sternum triangular, yellow medially, lateral margins deep red and indented. Labium contiguous to the sternum, short with small hairs. Chelicera slanting, yellow with red fang (Fig. <xref ref-type="fig" rid="F3">3A–C</xref>). Yellow legs long and slender with short hairs. Tibia with lanceolate spines and black ring distally; femur with black spots dorsally and red spots distally. Leg formula 1423. Pedipalp yellow with small hairs; tibia distally with red semicircle ventrally; tarsus with a single claw. Opisthosoma triangular laterally, very broad in lateral view, its dorsum provided with alternate red and yellow spots, posterior region knobbed extending upwardly, provided with lanceolate spines. Venter transparent, some small red, yellow, and white patches posteriorly (Fig. <xref ref-type="fig" rid="F3">3B</xref>). Atrium broad, with a rod-shaped projection apically (Fig. <xref ref-type="fig" rid="F3">3D</xref>); copulatory openings depressed, contiguous, located on the end of rod-shaped projection (Fig. <xref ref-type="fig" rid="F3">3E</xref>); copulatory ducts broad, short, tube extensively curved entering into the base of spermathecae (Fig. <xref ref-type="fig" rid="F3">3F</xref>); spermathecae asymmetrical in shape, left spermatheca gourd-shaped, right spermatheca oval; fertilization duct long, originating from the medial of basal spermathecae (Fig. <xref ref-type="fig" rid="F3">3H</xref>).</p><p><bold>Male.</bold> Not collected.</p></tp:treatment-sec><tp:treatment-sec sec-type="distribution" id="SECID0EC2AG"><title>Distribution.</title><p>China (Yunnan). New country and province record (Fig. <xref ref-type="fig" rid="F10">10</xref>).</p></tp:treatment-sec><tp:treatment-sec><!--Section generated to contain objects referenced in tp:taxon-treatment.--><fig id="F3" position="float" orientation="portrait"><object-id xmlns:xlink="http://www.w3.org/1999/xlink" content-type="doi" xlink:type="simple">10.3897/zookeys.1082.75400.figure3</object-id><object-id xmlns:xlink="http://www.w3.org/1999/xlink" content-type="arpha" xlink:type="simple">DE4C27C9-FCC8-5007-9ACF-A8C484EBC306</object-id><label>Figure 3.</label><caption><p><italic><tp:taxon-name><tp:taxon-name-part taxon-name-part-type="genus" reg="Meotipa">Meotipa</tp:taxon-name-part><tp:taxon-name-part taxon-name-part-type="species" reg="picturata">picturata</tp:taxon-name-part></tp:taxon-name></italic> Simon, 1895 <bold>A–C</bold> female habitus <bold>(A</bold> dorsal <bold>B</bold> prolateral <bold>C</bold> ventral). <bold>D–H</bold> epigynum (<bold>D</bold> ventral, on the body <bold>E, F</bold> in the alcohol <bold>E</bold> ventral <bold>F</bold> dorsal <bold>G, H</bold> in gum arabic <bold>G</bold> ventral <bold>H</bold> dorsal). Scale bars: 1 mm <bold>(A–C)</bold>; 0.1 mm <bold>(D–H)</bold>. Abbreviations: <abbrev xmlns:xlink="http://www.w3.org/1999/xlink" xlink:title="copulatory duct" id="ABBRID0EUPAG" xlink:type="simple">CD</abbrev> = copulatory duct, <abbrev xmlns:xlink="http://www.w3.org/1999/xlink" xlink:title="fertilization duct" id="ABBRID0EYPAG" xlink:type="simple">FD</abbrev> = fertilization duct, S = spermathecae.</p></caption><graphic xmlns:xlink="http://www.w3.org/1999/xlink" xlink:href="zookeys-1082-153-g003.jpg" position="float" orientation="portrait" xlink:type="simple" id="oo_636294.jpg"><uri content-type="original_file" xlink:type="simple">https://binary.pensoft.net/fig/636294</uri></graphic></fig><fig id="F9" position="float" orientation="portrait"><object-id xmlns:xlink="http://www.w3.org/1999/xlink" content-type="doi" xlink:type="simple">10.3897/zookeys.1082.75400.figure9</object-id><object-id xmlns:xlink="http://www.w3.org/1999/xlink" content-type="arpha" xlink:type="simple">257C1B9D-2E31-5359-A83B-3EEDC40A1697</object-id><label>Figure 9.</label><caption><p>Field photographs <bold>A</bold><italic><tp:taxon-name><tp:taxon-name-part taxon-name-part-type="genus" reg="Meotipa">M.</tp:taxon-name-part><tp:taxon-name-part taxon-name-part-type="species" reg="picturata">picturata</tp:taxon-name-part></tp:taxon-name></italic> female on its web <bold>B</bold><italic><tp:taxon-name><tp:taxon-name-part taxon-name-part-type="genus" reg="Meotipa">M.</tp:taxon-name-part><tp:taxon-name-part taxon-name-part-type="species" reg="spiniventris">spiniventris</tp:taxon-name-part></tp:taxon-name></italic> female with egg sac <bold>C, D</bold><italic><tp:taxon-name><tp:taxon-name-part taxon-name-part-type="genus" reg="Meotipa">M.</tp:taxon-name-part><tp:taxon-name-part taxon-name-part-type="species" reg="pulcherrima">pulcherrima</tp:taxon-name-part></tp:taxon-name></italic> female with its spiderlings. Photographs by Zhongwei Deng in Yunnan Province.</p></caption><graphic xmlns:xlink="http://www.w3.org/1999/xlink" xlink:href="zookeys-1082-153-g009.jpg" position="float" orientation="portrait" xlink:type="simple" id="oo_636300.jpg"><uri content-type="original_file" xlink:type="simple">https://binary.pensoft.net/fig/636300</uri></graphic></fig><fig id="F10" position="float" orientation="portrait"><object-id xmlns:xlink="http://www.w3.org/1999/xlink" content-type="doi" xlink:type="simple">10.3897/zookeys.1082.75400.figure10</object-id><object-id xmlns:xlink="http://www.w3.org/1999/xlink" content-type="arpha" xlink:type="simple">357303F4-A2D4-523F-A0D4-43395EB41B9F</object-id><label>Figure 10.</label><caption><p>Map with sampling localities for <italic><tp:taxon-name><tp:taxon-name-part taxon-name-part-type="genus" reg="Meotipa">Meotipa</tp:taxon-name-part></tp:taxon-name></italic> species from China: 1 <italic><tp:taxon-name><tp:taxon-name-part taxon-name-part-type="genus" reg="Meotipa">M.</tp:taxon-name-part><tp:taxon-name-part taxon-name-part-type="species" reg="argyrodiformis">argyrodiformis</tp:taxon-name-part></tp:taxon-name></italic> 2 <italic><tp:taxon-name><tp:taxon-name-part taxon-name-part-type="genus" reg="Meotipa">M.</tp:taxon-name-part><tp:taxon-name-part taxon-name-part-type="species" reg="pulcherrima">pulcherrima</tp:taxon-name-part></tp:taxon-name></italic> 3 <italic><tp:taxon-name><tp:taxon-name-part taxon-name-part-type="genus" reg="Meotipa">M.</tp:taxon-name-part><tp:taxon-name-part taxon-name-part-type="species" reg="picturata">picturata</tp:taxon-name-part></tp:taxon-name></italic> 4 <italic><tp:taxon-name><tp:taxon-name-part taxon-name-part-type="genus" reg="Meotipa">M.</tp:taxon-name-part><tp:taxon-name-part taxon-name-part-type="species" reg="spiniventris">spiniventris</tp:taxon-name-part></tp:taxon-name></italic> 5 <italic><tp:taxon-name><tp:taxon-name-part taxon-name-part-type="genus" reg="Meotipa">M.</tp:taxon-name-part><tp:taxon-name-part taxon-name-part-type="species" reg="vesiculosa">vesiculosa</tp:taxon-name-part></tp:taxon-name></italic> 6 <italic><tp:taxon-name><tp:taxon-name-part taxon-name-part-type="genus" reg="Meotipa">M.</tp:taxon-name-part><tp:taxon-name-part taxon-name-part-type="species" reg="pseudopicturata">pseudopicturata</tp:taxon-name-part></tp:taxon-name></italic> sp. nov. 7 <italic><tp:taxon-name><tp:taxon-name-part taxon-name-part-type="genus" reg="Meotipa">M.</tp:taxon-name-part><tp:taxon-name-part taxon-name-part-type="species" reg="striata">striata</tp:taxon-name-part></tp:taxon-name></italic> sp. nov..</p></caption><graphic xmlns:xlink="http://www.w3.org/1999/xlink" xlink:href="zookeys-1082-153-g010.jpg" position="float" orientation="portrait" xlink:type="simple" id="oo_636301.jpg"><uri content-type="original_file" xlink:type="simple">https://binary.pensoft.net/fig/636301</uri></graphic></fig></tp:treatment-sec><ref-list><ref id="B7"><mixed-citation xmlns:xlink="http://www.w3.org/1999/xlink" xlink:type="simple"><person-group><name name-style="western"><surname>Levi</surname><given-names>HW</given-names></name></person-group> (<year>1962</year>) <article-title>More American spiders of the genus <italic><tp:taxon-name><tp:taxon-name-part taxon-name-part-type="genus">Chrysso</tp:taxon-name-part></tp:taxon-name></italic> (<tp:taxon-name><tp:taxon-name-part taxon-name-part-type="order">Araneae</tp:taxon-name-part></tp:taxon-name>, <tp:taxon-name><tp:taxon-name-part taxon-name-part-type="family">Theridiidae</tp:taxon-name-part></tp:taxon-name>).</article-title><source>Psyche, Cambridge</source><volume>69</volume>(<issue>4</issue>): <fpage>209</fpage>–<lpage>237</lpage>. <ext-link xlink:href="10.1155/1962/32404" ext-link-type="doi" xlink:type="simple">https://doi.org/10.1155/1962/32404</ext-link></mixed-citation></ref><ref id="B12"><mixed-citation xmlns:xlink="http://www.w3.org/1999/xlink" xlink:type="simple"><person-group><name name-style="western"><surname>Kulkarni</surname><given-names>S</given-names></name><name name-style="western"><surname>Vartak</surname><given-names>A</given-names></name><name name-style="western"><surname>Deshpande</surname><given-names>V</given-names></name><name name-style="western"><surname>Halali</surname><given-names>D</given-names></name></person-group> (<year>2017</year>) <article-title>The spiny theridiid genus <italic><tp:taxon-name><tp:taxon-name-part taxon-name-part-type="genus">Meotipa</tp:taxon-name-part></tp:taxon-name></italic> Simon, 1895 in india, with description of a strange new species with translucent abdomen and a phylogenetic analysis about the genus placement (<tp:taxon-name><tp:taxon-name-part taxon-name-part-type="order">Araneae</tp:taxon-name-part></tp:taxon-name>, <tp:taxon-name><tp:taxon-name-part taxon-name-part-type="family">Theridiidae</tp:taxon-name-part></tp:taxon-name>).</article-title><source>Zootaxa</source><volume>4291</volume>(<issue>3</issue>): <fpage>504</fpage>–<lpage>520</lpage>. <ext-link xlink:href="10.11646/zootaxa.4291.3.4" ext-link-type="doi" xlink:type="simple">https://doi.org/10.11646/zootaxa.4291.3.4</ext-link></mixed-citation></ref><ref id="B16"><mixed-citation xmlns:xlink="http://www.w3.org/1999/xlink" xlink:type="simple"><person-group><name name-style="western"><surname>Murthappa</surname><given-names>PS</given-names></name><name name-style="western"><surname>Malamel</surname><given-names>JJ</given-names></name><name name-style="western"><surname>Prajapati</surname><given-names>DA</given-names></name><name name-style="western"><surname>Sebastian</surname><given-names>PA</given-names></name><name name-style="western"><surname>Venkateshwarlu</surname><given-names>M</given-names></name></person-group> (<year>2017</year>) <article-title>First description of the male of the type species <italic><tp:taxon-name><tp:taxon-name-part taxon-name-part-type="genus">Meotipa</tp:taxon-name-part><tp:taxon-name-part taxon-name-part-type="species">picturata</tp:taxon-name-part></tp:taxon-name></italic> Simon, 1895 and description of a new <italic><tp:taxon-name><tp:taxon-name-part taxon-name-part-type="genus">Meotipa</tp:taxon-name-part></tp:taxon-name></italic> species (<tp:taxon-name><tp:taxon-name-part taxon-name-part-type="order">Araneae</tp:taxon-name-part></tp:taxon-name>, <tp:taxon-name><tp:taxon-name-part taxon-name-part-type="family">Theridiidae</tp:taxon-name-part></tp:taxon-name>) from India.</article-title><source>Zootaxa</source><volume>4344</volume>(<issue>3</issue>): <fpage>589</fpage>–<lpage>596</lpage>. <ext-link xlink:href="10.11646/zootaxa.4344.3.9" ext-link-type="doi" xlink:type="simple">https://doi.org/10.11646/zootaxa.4344.3.9</ext-link></mixed-citation></ref></ref-list></tp:taxon-treatment>
