# Supplementary material for: ﻿Meotipa species (Araneae, Theridiidae) from China
Source: Zookeys. 2022 Jan 20;1082:153–78. doi: 10.3897/zookeys.1082.75400 (PMC8794957; doi:10.3897/zookeys.1082.75400)
Supplement: XML Treatment for Meotipa spiniventris [file zookeys.1082.75400-treatment5.xml]

<!DOCTYPE tp:taxon-treatment
  PUBLIC "-//TaxonX//DTD Taxonomic Treatment Publishing DTD v0 20100105//EN" "tax-treatment-NSO.dtd">
<tp:taxon-treatment xmlns:tp="http://www.plazi.org/taxpub"><tp:treatment-meta><kwd-group><label>Taxon classification</label><kwd>
                <named-content content-type="kingdom">Animalia</named-content>
              </kwd><kwd>
                <named-content content-type="order">Araneae</named-content>
              </kwd><kwd>
                <named-content content-type="family">Theridiidae</named-content>
              </kwd></kwd-group><mixed-citation publication-type="journal"><person-group><name><surname>Deng</surname><given-names>Zhongwei</given-names></name><name><surname>Agnarsson</surname><given-names>Ingi</given-names></name><name><surname>Chen</surname><given-names>Zhanqi</given-names></name><name><surname>Liu</surname><given-names>Jie</given-names></name></person-group><article-title>﻿<italic><tp:taxon-name><tp:taxon-name-part taxon-name-part-type="genus" reg="Meotipa">Meotipa</tp:taxon-name-part></tp:taxon-name></italic> species (<tp:taxon-name><tp:taxon-name-part taxon-name-part-type="order">Araneae</tp:taxon-name-part></tp:taxon-name>, <tp:taxon-name><tp:taxon-name-part taxon-name-part-type="family">Theridiidae</tp:taxon-name-part></tp:taxon-name>) from China</article-title><source>Zookeys</source><day>20</day><month>01</month><year>2022</year><volume>1082</volume><fpage>153</fpage><lpage>178</lpage><pub-id pub-id-type="doi">10.3897/zookeys.1082.75400</pub-id></mixed-citation></tp:treatment-meta><tp:nomenclature><label>﻿</label><tp:taxon-name>
              <object-id xmlns:xlink="http://www.w3.org/1999/xlink" content-type="arpha" xlink:type="simple">8A912E94-845B-57DA-AC33-5171A53CEAE8</object-id>
              <tp:taxon-name-part taxon-name-part-type="genus" reg="Meotipa">Meotipa</tp:taxon-name-part>
              <tp:taxon-name-part taxon-name-part-type="species" reg="spiniventris">spiniventris</tp:taxon-name-part>
            </tp:taxon-name><tp:taxon-authority>(O. Pickard-Cambridge, 1869)</tp:taxon-authority><xref ref-type="fig" rid="F4">Figures 4A–H</xref><xref ref-type="fig" rid="F5">, 5A–H</xref><xref ref-type="fig" rid="F9">, 9</xref><xref ref-type="fig" rid="F10">, 10</xref><tp:nomenclature-citation-list><tp:nomenclature-citation><tp:taxon-name>
                  <tp:taxon-name-part taxon-name-part-type="genus" reg="Theridion">Theridion</tp:taxon-name-part>
                  <tp:taxon-name-part taxon-name-part-type="species" reg="spiniventre">spiniventre</tp:taxon-name-part>
                </tp:taxon-name><comment>O. Pickard-Cambridge, 1869: 384, pl. 12, figs 52–56 (description of male); Hammen 1949: 76, figs 1–3 (male and female); Yoshida 1977: 9, figs 1–4 (male and female); Song 1987: 128, fig. 89 (male and female).</comment></tp:nomenclature-citation><tp:nomenclature-citation><tp:taxon-name>
                  <tp:taxon-name-part taxon-name-part-type="genus" reg="Theridion">Theridion</tp:taxon-name-part>
                  <tp:taxon-name-part taxon-name-part-type="species" reg="buitenzorgi">buitenzorgi</tp:taxon-name-part>
                </tp:taxon-name><comment>Strand, 1907: 412 (female).</comment></tp:nomenclature-citation><tp:nomenclature-citation><tp:taxon-name>
                  <tp:taxon-name-part taxon-name-part-type="genus" reg="Chrysso">Chrysso</tp:taxon-name-part>
                  <tp:taxon-name-part taxon-name-part-type="species" reg="spiniventre">spiniventre</tp:taxon-name-part>
                </tp:taxon-name><comment>Yaginuma, 1986: 46, fig. 24–5 (transferred from <tp:taxon-name><tp:taxon-name-part taxon-name-part-type="genus" reg="Theridion">Theridion</tp:taxon-name-part></tp:taxon-name>); <xref ref-type="bibr" rid="B23">Zhu 1998</xref>: 66, fig. 38A–D (male and female); Song et al. 1999: 107, fig. 50E–L (male and female); <xref ref-type="bibr" rid="B21">Yoshida 2003</xref>: 130, figs 346–350 (male and female).</comment></tp:nomenclature-citation><tp:nomenclature-citation><tp:taxon-name>
                  <tp:taxon-name-part taxon-name-part-type="genus" reg="Meotipa">Meotipa</tp:taxon-name-part>
                  <tp:taxon-name-part taxon-name-part-type="species" reg="spiniventris">spiniventris</tp:taxon-name-part>
                </tp:taxon-name><comment>Yoshida, 2009: 378, figs 214–216 (transferred from <tp:taxon-name><tp:taxon-name-part taxon-name-part-type="genus" reg="Chrysso">Chrysso</tp:taxon-name-part></tp:taxon-name>).</comment></tp:nomenclature-citation></tp:nomenclature-citation-list></tp:nomenclature><tp:treatment-sec sec-type="type material" id="SECID0EI6AG"><title>Material examined (holotype not examined).</title><p><bold>Yunnan Province</bold>: 1♀, Mengla County, Menlun Town, Xishuangbanna Botanical Garden, Chinese Academy of Sciences (<named-content xmlns:xlink="http://www.w3.org/1999/xlink" content-type="dwc:verbatimCoordinates" xlink:type="simple"><named-content content-type="geo-json" specific-use="{&#34;type&#34;:&#34;Point&#34;,&#34;coordinates&#34;:[101.250000,21.930000]}" id="NCID0ET6AG" xlink:type="simple">21.93°N, 101.25°E</named-content></named-content>, 570 m), 22 March 2018, F.X. Liu &amp; Z.C. Li leg. (<named-content xmlns:xlink="http://www.w3.org/1999/xlink" content-type="dwc:institutional_code" xlink:type="simple">CBEE</named-content>); <bold>Hainan Province</bold>: 1♂, 5♀, Wuzhishan City, Shuiman Township, Wuzhishan (<named-content xmlns:xlink="http://www.w3.org/1999/xlink" content-type="dwc:verbatimCoordinates" xlink:type="simple"><named-content content-type="geo-json" specific-use="{&#34;type&#34;:&#34;Point&#34;,&#34;coordinates&#34;:[109.660000,18.880000]}" id="NCID0ECABG" xlink:type="simple">18.88°N, 109.66°E</named-content></named-content>, 140 m), 15 April 2018, F.X. Liu &amp; Z.C. Li leg. (<named-content xmlns:xlink="http://www.w3.org/1999/xlink" content-type="dwc:institutional_code" xlink:type="simple">CBEE</named-content>); 3 ♀, Wuzhishan City (<named-content xmlns:xlink="http://www.w3.org/1999/xlink" content-type="dwc:verbatimCoordinates" xlink:type="simple"><named-content content-type="geo-json" specific-use="{&#34;type&#34;:&#34;Point&#34;,&#34;coordinates&#34;:[109.520000,18.780000]}" id="NCID0EPABG" xlink:type="simple">18.78°N, 109.52°E</named-content></named-content>, 350 m), 15 April 2018, F.X. Liu &amp; Z.C. Li leg. (<named-content xmlns:xlink="http://www.w3.org/1999/xlink" content-type="dwc:institutional_code" xlink:type="simple">CBEE</named-content>); 2 ♀, Wuzhishan City, Diaoluo Mountain (<named-content xmlns:xlink="http://www.w3.org/1999/xlink" content-type="dwc:verbatimCoordinates" xlink:type="simple"><named-content content-type="geo-json" specific-use="{&#34;type&#34;:&#34;Point&#34;,&#34;coordinates&#34;:[109.520000,18.780000]}" id="NCID0E3ABG" xlink:type="simple">18.78°N, 109.52°E</named-content></named-content>, 136 m), 17 April 2018, F.X. Liu &amp; Z.C. Li leg. (<named-content xmlns:xlink="http://www.w3.org/1999/xlink" content-type="dwc:institutional_code" xlink:type="simple">CBEE</named-content>); <bold>Sichuan Province</bold>: 1♀, Ya’an City, Lushan County, Longmen Town (<named-content xmlns:xlink="http://www.w3.org/1999/xlink" content-type="dwc:verbatimCoordinates" xlink:type="simple"><named-content content-type="geo-json" specific-use="{&#34;type&#34;:&#34;Point&#34;,&#34;coordinates&#34;:[103.020000,30.250000]}" id="NCID0ELBBG" xlink:type="simple">30.25°N, 103.02°E</named-content></named-content>, 810 m), 28 September 2018, F.X. Liu, Z.C. Li &amp; Z.W. Deng leg. (<named-content xmlns:xlink="http://www.w3.org/1999/xlink" content-type="dwc:institutional_code" xlink:type="simple">CBEE</named-content>); 1♀, Chengdu City, Qinglong Lake Park (<named-content xmlns:xlink="http://www.w3.org/1999/xlink" content-type="dwc:verbatimCoordinates" xlink:type="simple"><named-content content-type="geo-json" specific-use="{&#34;type&#34;:&#34;Point&#34;,&#34;coordinates&#34;:[104.200000,30.650000]}" id="NCID0EYBBG" xlink:type="simple">30.65°N, 104.20°E</named-content></named-content>, 490 m), 30 September 2018, F.X. Liu, Z.C. Li &amp; Z.W. Deng leg. (<named-content xmlns:xlink="http://www.w3.org/1999/xlink" content-type="dwc:institutional_code" xlink:type="simple">CBEE</named-content>); 1♀, Chengdu City, Tazishan Park (<named-content xmlns:xlink="http://www.w3.org/1999/xlink" content-type="dwc:verbatimCoordinates" xlink:type="simple"><named-content content-type="geo-json" specific-use="{&#34;type&#34;:&#34;Point&#34;,&#34;coordinates&#34;:[104.120000,30.640000]}" id="NCID0EFCBG" xlink:type="simple">30.64°N, 104.12°E</named-content></named-content>, 490 m), 30 September 2018, F.X. Liu, Z.C. Li &amp; Z.C. Deng leg. (<named-content xmlns:xlink="http://www.w3.org/1999/xlink" content-type="dwc:institutional_code" xlink:type="simple">CBEE</named-content>); <bold>Hubei Province</bold>: 1♀, Jianshi Country, Chaoyang Temple (<named-content xmlns:xlink="http://www.w3.org/1999/xlink" content-type="dwc:verbatimCoordinates" xlink:type="simple"><named-content content-type="geo-json" specific-use="{&#34;type&#34;:&#34;Point&#34;,&#34;coordinates&#34;:[109.710000,30.600000]}" id="NCID0EUCBG" xlink:type="simple">30.60°N, 109.71°E</named-content></named-content>, 490 m), 7 October 2018, F.X. Liu, Z.C. Li &amp; Z.W. Deng leg. (<named-content xmlns:xlink="http://www.w3.org/1999/xlink" content-type="dwc:institutional_code" xlink:type="simple">CBEE</named-content>).</p></tp:treatment-sec><tp:treatment-sec sec-type="diagnosis" id="SECID0E5CBG"><title>Diagnosis.</title><p><italic><tp:taxon-name><tp:taxon-name-part taxon-name-part-type="genus" reg="Meotipa">Meotipa</tp:taxon-name-part><tp:taxon-name-part taxon-name-part-type="species" reg="spiniventris">spiniventris</tp:taxon-name-part></tp:taxon-name></italic> is similar to <italic><tp:taxon-name><tp:taxon-name-part taxon-name-part-type="genus" reg="Meotipa">M.</tp:taxon-name-part><tp:taxon-name-part taxon-name-part-type="species" reg="multuma">multuma</tp:taxon-name-part></tp:taxon-name></italic><xref ref-type="bibr" rid="B16">Murthappa et al., 2017</xref> (see <xref ref-type="bibr" rid="B16">Murthappa et al. 2017</xref>: figs 3A–E, 4E, F) in shared characters such as raised eyes, forward slanting clypeus and two separated copulatory openings. Females of <italic><tp:taxon-name><tp:taxon-name-part taxon-name-part-type="genus" reg="Meotipa">M.</tp:taxon-name-part><tp:taxon-name-part taxon-name-part-type="species" reg="spiniventris">spiniventris</tp:taxon-name-part></tp:taxon-name></italic> can be distinguished from <italic><tp:taxon-name><tp:taxon-name-part taxon-name-part-type="genus" reg="Meotipa">M.</tp:taxon-name-part><tp:taxon-name-part taxon-name-part-type="species" reg="multuma">multuma</tp:taxon-name-part></tp:taxon-name></italic> by the following combination of characters: (1) the carapace has a central black band, opisthosoma with four median yellow and white patches, and four or five lanceolate spines posteriorly in <italic><tp:taxon-name><tp:taxon-name-part taxon-name-part-type="genus" reg="Meotipa">M.</tp:taxon-name-part><tp:taxon-name-part taxon-name-part-type="species" reg="spiniventris">spiniventris</tp:taxon-name-part></tp:taxon-name></italic> (Fig. <xref ref-type="fig" rid="F4">4A</xref>), but carapace without any marking, opisthosoma with a median black patch and 12–15 lanceolate spines posteriorly in <italic><tp:taxon-name><tp:taxon-name-part taxon-name-part-type="genus" reg="Meotipa">M.</tp:taxon-name-part><tp:taxon-name-part taxon-name-part-type="species" reg="multuma">multuma</tp:taxon-name-part></tp:taxon-name></italic> (see <xref ref-type="bibr" rid="B16">Murthappa et al. 2017</xref>: fig. 3A–C); (2) copulatory ducts short, extending to the lateral part of spermathecae (Fig. <xref ref-type="fig" rid="F4">4E</xref>) and fertilization ducts short in <italic><tp:taxon-name><tp:taxon-name-part taxon-name-part-type="genus" reg="Meotipa">M.</tp:taxon-name-part><tp:taxon-name-part taxon-name-part-type="species" reg="spiniventris">spiniventris</tp:taxon-name-part></tp:taxon-name></italic> (Fig. <xref ref-type="fig" rid="F4">4F, H</xref>), but the copulatory ducts are long and convoluted around spermathecae and fertilization ducts longer, twisted in <italic><tp:taxon-name><tp:taxon-name-part taxon-name-part-type="genus" reg="Meotipa">M.</tp:taxon-name-part><tp:taxon-name-part taxon-name-part-type="species" reg="multuma">multuma</tp:taxon-name-part></tp:taxon-name></italic> (see <xref ref-type="bibr" rid="B16">Murthappa et al. 2017</xref>: figs 3D, E, 4E, F); (3) the tip of the conductor is uniquely strongly sclerotized and twisted in <italic><tp:taxon-name><tp:taxon-name-part taxon-name-part-type="genus" reg="Meotipa">M.</tp:taxon-name-part><tp:taxon-name-part taxon-name-part-type="species" reg="spiniventris">spiniventris</tp:taxon-name-part></tp:taxon-name></italic> (Fig. <xref ref-type="fig" rid="F5">5C</xref>).</p><fig id="F4" position="float" orientation="portrait"><object-id xmlns:xlink="http://www.w3.org/1999/xlink" content-type="doi" xlink:type="simple">10.3897/zookeys.1082.75400.figure4</object-id><object-id xmlns:xlink="http://www.w3.org/1999/xlink" content-type="arpha" xlink:type="simple">B0C21140-3EA2-5219-BB62-FF8BFA498645</object-id><label>Figure 4.</label><caption><p><italic><tp:taxon-name><tp:taxon-name-part taxon-name-part-type="genus" reg="Meotipa">Meotipa</tp:taxon-name-part><tp:taxon-name-part taxon-name-part-type="species" reg="spiniventris">spiniventris</tp:taxon-name-part></tp:taxon-name></italic> (O. Pickard-Cambridge, 1869) <bold>A–C</bold> female habitus (flattened black spines on the abdomen and legs were broken off during taking photographs) (<bold>A</bold> dorsal <bold>B</bold> Prolateral <bold>C</bold> ventral). <bold>D–H</bold> epigynum (<bold>D</bold> ventral, on the body <bold>E, F</bold> in the alcohol <bold>E</bold> ventral <bold>F</bold> dorsal <bold>G, H</bold> in gum arabic <bold>G</bold> ventral <bold>H</bold> dorsal). Scale bars: 1 mm <bold>(A–C)</bold>; 0.1 mm <bold>(D–H)</bold>. Abbreviations: <abbrev xmlns:xlink="http://www.w3.org/1999/xlink" xlink:title="copulatory opening" id="ABBRID0EWIBG" xlink:type="simple">CO</abbrev> = copulatory opening, <abbrev xmlns:xlink="http://www.w3.org/1999/xlink" xlink:title="copulatory duct" id="ABBRID0E1IBG" xlink:type="simple">CD</abbrev> = copulatory duct, <abbrev xmlns:xlink="http://www.w3.org/1999/xlink" xlink:title="fertilization duct" id="ABBRID0E5IBG" xlink:type="simple">FD</abbrev> = fertilization duct, S = spermathecae.</p></caption><graphic xmlns:xlink="http://www.w3.org/1999/xlink" xlink:href="zookeys-1082-153-g004.jpg" position="float" orientation="portrait" xlink:type="simple" id="oo_636295.jpg"><uri content-type="original_file" xlink:type="simple">https://binary.pensoft.net/fig/636295</uri></graphic></fig><fig id="F5" position="float" orientation="portrait"><object-id xmlns:xlink="http://www.w3.org/1999/xlink" content-type="doi" xlink:type="simple">10.3897/zookeys.1082.75400.figure5</object-id><object-id xmlns:xlink="http://www.w3.org/1999/xlink" content-type="arpha" xlink:type="simple">BCEE2C04-FA82-587A-80FA-672B563979DF</object-id><label>Figure 5.</label><caption><p><italic><tp:taxon-name><tp:taxon-name-part taxon-name-part-type="genus" reg="Meotipa">Meotipa</tp:taxon-name-part><tp:taxon-name-part taxon-name-part-type="species" reg="spiniventris">spiniventris</tp:taxon-name-part></tp:taxon-name></italic> (O. Pickard-Cambridge, 1869) <bold>A–B</bold> male habitus (flattened black spines on the abdomen were absolutly absent) (<bold>A</bold> dorsal <bold>B</bold> prolateral). <bold>C–H</bold> pedipalp (<bold>C–E</bold> in the alcohol <bold>C</bold> prolateral <bold>D</bold> ventral <bold>E</bold> retrolateral <bold>F–H</bold> in gum arabic <bold>F</bold> prolateral <bold>G</bold> ventral <bold>H</bold> retrolateral). Scale bars: 1 mm <bold>(A–C)</bold>; 0.1 mm <bold>(D–I)</bold>. Abbreviations: E = embolus, <abbrev xmlns:xlink="http://www.w3.org/1999/xlink" xlink:title="median apophysis" id="ABBRID0EWKBG" xlink:type="simple">MA</abbrev> = median apophysis, <abbrev xmlns:xlink="http://www.w3.org/1999/xlink" xlink:title="subtegulum" id="ABBRID0E1KBG" xlink:type="simple">ST</abbrev> = subtegulum, T = tegulum.</p></caption><graphic xmlns:xlink="http://www.w3.org/1999/xlink" xlink:href="zookeys-1082-153-g005.jpg" position="float" orientation="portrait" xlink:type="simple" id="oo_636296.jpg"><uri content-type="original_file" xlink:type="simple">https://binary.pensoft.net/fig/636296</uri></graphic></fig></tp:treatment-sec><tp:treatment-sec sec-type="description" id="SECID0EDLBG"><title>Description.</title><p><bold>Female.</bold> Total length 2.23; Prosoma length 1.03, width (at middle) 0.71, height (at middle) 0.51; Opisthosoma length 1.20, width (at middle) 0.81, height (at middle) 1.05; Eye diameters: <abbrev xmlns:xlink="http://www.w3.org/1999/xlink" xlink:title="anterior lateral eyes" id="ABBRID0ELLBG" xlink:type="simple">ALE</abbrev> 0.06, <abbrev xmlns:xlink="http://www.w3.org/1999/xlink" xlink:title="anterior median eyes" id="ABBRID0EPLBG" xlink:type="simple">AME</abbrev> 0.07, <abbrev xmlns:xlink="http://www.w3.org/1999/xlink" xlink:title="posterior lateral eyes" id="ABBRID0ETLBG" xlink:type="simple">PLE</abbrev> 0.06, <abbrev xmlns:xlink="http://www.w3.org/1999/xlink" xlink:title="posterior median eyes" id="ABBRID0EXLBG" xlink:type="simple">PME</abbrev> 0.07; Eye interdistances: <abbrev xmlns:xlink="http://www.w3.org/1999/xlink" xlink:title="anterior median eyes" id="ABBRID0E2LBG" xlink:type="simple">AME</abbrev>–<abbrev xmlns:xlink="http://www.w3.org/1999/xlink" xlink:title="anterior median eyes" id="ABBRID0E6LBG" xlink:type="simple">AME</abbrev> 0.06, <abbrev xmlns:xlink="http://www.w3.org/1999/xlink" xlink:title="anterior lateral eyes" id="ABBRID0EDMBG" xlink:type="simple">ALE</abbrev>–<abbrev xmlns:xlink="http://www.w3.org/1999/xlink" xlink:title="anterior lateral eyes" id="ABBRID0EHMBG" xlink:type="simple">ALE</abbrev> 0.11, <abbrev xmlns:xlink="http://www.w3.org/1999/xlink" xlink:title="posterior lateral eyes" id="ABBRID0ELMBG" xlink:type="simple">PLE</abbrev>–<abbrev xmlns:xlink="http://www.w3.org/1999/xlink" xlink:title="anterior lateral eyes" id="ABBRID0EPMBG" xlink:type="simple">ALE</abbrev> contiguous, <abbrev xmlns:xlink="http://www.w3.org/1999/xlink" xlink:title="posterior lateral eyes" id="ABBRID0ETMBG" xlink:type="simple">PLE</abbrev>–<abbrev xmlns:xlink="http://www.w3.org/1999/xlink" xlink:title="posterior lateral eyes" id="ABBRID0EXMBG" xlink:type="simple">PLE</abbrev> 0.17, <abbrev xmlns:xlink="http://www.w3.org/1999/xlink" xlink:title="posterior median eyes" id="ABBRID0E2MBG" xlink:type="simple">PME</abbrev>–<abbrev xmlns:xlink="http://www.w3.org/1999/xlink" xlink:title="posterior median eyes" id="ABBRID0E6MBG" xlink:type="simple">PME</abbrev> 0.07, <abbrev xmlns:xlink="http://www.w3.org/1999/xlink" xlink:title="posterior median eyes" id="ABBRID0EDNBG" xlink:type="simple">PME</abbrev>–<abbrev xmlns:xlink="http://www.w3.org/1999/xlink" xlink:title="posterior lateral eyes" id="ABBRID0EHNBG" xlink:type="simple">PLE</abbrev> 0.05, <abbrev xmlns:xlink="http://www.w3.org/1999/xlink" xlink:title="anterior median eyes" id="ABBRID0ELNBG" xlink:type="simple">AME</abbrev>–<abbrev xmlns:xlink="http://www.w3.org/1999/xlink" xlink:title="anterior lateral eyes" id="ABBRID0EPNBG" xlink:type="simple">ALE</abbrev> 0.02; Clypeus height (at middle) 0.15, width (at middle) 0.13; Measurements of legs: Leg I (right) 9.19 [2.95, 0.47, 2.09, 2.93, 0.75], II (right) 4.83 [1.77, 0.36, 1.09, 1.16, 0.45], III (right) 2.98 [1.20, 0.22, 0.50, 0.72, 0.34], IV (right) 6.57 [2.21, 0.37, 1.21, 1.29, 1.49]. Carapace rhomboid with narrow and bar-shaped longitudinal fovea, glabrous; cephalic area relatively long and broad; clypeus slightly elevated. Eye field raised, all eyes in two rows and nearly uniform in size (Fig. <xref ref-type="fig" rid="F4">4A</xref>). Sternum white, subtly heart-shaped. Labium contiguous with the sternum, white with brown, approximately triangular in shape. Chelicera slanting, white with black fang. Yellow legs long and slender with several black lanceolate spines and the top of tarsus, metatarsus and tibia have black ring in leg I. Leg formula 1423. Yellow pedipalp with short hairs (Fig. <xref ref-type="fig" rid="F4">4A–C</xref>). Opisthosoma oval higher than long. Abdomen with four black and medially broad setae, dorsum provided with yellow and white (Figs <xref ref-type="fig" rid="F4">4B, C</xref>). Venter transparent, without any marking (Fig. <xref ref-type="fig" rid="F4">4C</xref>). Two copulatory openings not juxtaposed (Fig. <xref ref-type="fig" rid="F4">4D</xref>); copulatory ducts short, inward curving almost 180° and extending to lateral sides of spermathecae (Fig. <xref ref-type="fig" rid="F4">4F</xref>); spermathecae oval-shaped; fertilization ducts located on the base of spermathecae (Fig. <xref ref-type="fig" rid="F4">4H</xref>).</p><p><bold>Male.</bold> Total length 1.82; Prosoma length 0.80, width (at middle) 0.70, height (at middle) 0.54; Opisthosoma length 1.02, width (at middle) 0.93, height (at middle) 0.83; Eye diameters: <abbrev xmlns:xlink="http://www.w3.org/1999/xlink" xlink:title="anterior lateral eyes" id="ABBRID0ETOBG" xlink:type="simple">ALE</abbrev> 0.06, <abbrev xmlns:xlink="http://www.w3.org/1999/xlink" xlink:title="anterior median eyes" id="ABBRID0EXOBG" xlink:type="simple">AME</abbrev> 0.08, <abbrev xmlns:xlink="http://www.w3.org/1999/xlink" xlink:title="posterior lateral eyes" id="ABBRID0E2OBG" xlink:type="simple">PLE</abbrev> 0.07, <abbrev xmlns:xlink="http://www.w3.org/1999/xlink" xlink:title="posterior median eyes" id="ABBRID0E6OBG" xlink:type="simple">PME</abbrev> 0.07; Eye interdistances: <abbrev xmlns:xlink="http://www.w3.org/1999/xlink" xlink:title="anterior median eyes" id="ABBRID0EDPBG" xlink:type="simple">AME</abbrev>–<abbrev xmlns:xlink="http://www.w3.org/1999/xlink" xlink:title="anterior median eyes" id="ABBRID0EHPBG" xlink:type="simple">AME</abbrev> 0.08, <abbrev xmlns:xlink="http://www.w3.org/1999/xlink" xlink:title="anterior lateral eyes" id="ABBRID0ELPBG" xlink:type="simple">ALE</abbrev>–<abbrev xmlns:xlink="http://www.w3.org/1999/xlink" xlink:title="anterior lateral eyes" id="ABBRID0EPPBG" xlink:type="simple">ALE</abbrev> 0.15, <abbrev xmlns:xlink="http://www.w3.org/1999/xlink" xlink:title="posterior lateral eyes" id="ABBRID0ETPBG" xlink:type="simple">PLE</abbrev>–<abbrev xmlns:xlink="http://www.w3.org/1999/xlink" xlink:title="anterior lateral eyes" id="ABBRID0EXPBG" xlink:type="simple">ALE</abbrev> contiguous, <abbrev xmlns:xlink="http://www.w3.org/1999/xlink" xlink:title="posterior lateral eyes" id="ABBRID0E2PBG" xlink:type="simple">PLE</abbrev>–<abbrev xmlns:xlink="http://www.w3.org/1999/xlink" xlink:title="posterior lateral eyes" id="ABBRID0E6PBG" xlink:type="simple">PLE</abbrev> 0.19, <abbrev xmlns:xlink="http://www.w3.org/1999/xlink" xlink:title="posterior median eyes" id="ABBRID0EDQBG" xlink:type="simple">PME</abbrev>–<abbrev xmlns:xlink="http://www.w3.org/1999/xlink" xlink:title="posterior median eyes" id="ABBRID0EHQBG" xlink:type="simple">PME</abbrev> 0.07, <abbrev xmlns:xlink="http://www.w3.org/1999/xlink" xlink:title="posterior median eyes" id="ABBRID0ELQBG" xlink:type="simple">PME</abbrev>–<abbrev xmlns:xlink="http://www.w3.org/1999/xlink" xlink:title="posterior lateral eyes" id="ABBRID0EPQBG" xlink:type="simple">PLE</abbrev> 0.06, <abbrev xmlns:xlink="http://www.w3.org/1999/xlink" xlink:title="anterior median eyes" id="ABBRID0ETQBG" xlink:type="simple">AME</abbrev>–<abbrev xmlns:xlink="http://www.w3.org/1999/xlink" xlink:title="anterior lateral eyes" id="ABBRID0EXQBG" xlink:type="simple">ALE</abbrev> 0.04; Clypeus height (at middle) 0.19, width (at middle) 0.15; Measurements of legs: Leg I (right) 11.08 [3.36, 0.44, 2.83, 3.52, 0.93], II (right) 6.1 [1.62, 0.36, 1.54, 1.87, 0.71], III (right) 3.55 [1.24, 0.21, 0.74, 0.97, 0.39], IV (right) 7.87 [2.92, 0.38, 2.08, 1.88, 0.61]. Like the female, except by the following. Dwarf in size compared to female (4/5 size of female), without characteristic lanceolate spines. Prosoma with distinct black streaks medially, and a wide red streak in the front of the black streaks; clypeus slightly bulged; eye field wide, elevated, with two long hairs in the middle of <abbrev xmlns:xlink="http://www.w3.org/1999/xlink" xlink:title="anterior median eyes" id="ABBRID0E2QBG" xlink:type="simple">AME</abbrev>, white appearance except bulged out black anterior medians (Fig. <xref ref-type="fig" rid="F5">5A</xref>). Sternum heart shaped; maxillae, labium with dense tuft of hairs; Leg formula 1423 (Fig. <xref ref-type="fig" rid="F5">5B</xref>). Opisthosoma with alternate deep green and white patches, slightly high, without humps (Fig. <xref ref-type="fig" rid="F5">5A</xref>). Tegulum spherical, with median apophyses (Fig. <xref ref-type="fig" rid="F5">5D</xref>); conductor transparent, spirals upward beyond cymbium, with distal end strongly sclerotized (Fig. <xref ref-type="fig" rid="F5">5F</xref>); embolus long, narrow, with a sharp tip, almost completely covered by conductor (Fig. <xref ref-type="fig" rid="F5">5H</xref>).</p></tp:treatment-sec><tp:treatment-sec sec-type="distribution" id="SECID0EXRBG"><title>Distribution.</title><p>China (Jiangxi; Hainan, newly recorded; Hubei, newly recorded; Sichuan, newly recorded; Yunnan, newly recorded; Taiwan), Japan, Netherlands, Sri Lanka.</p></tp:treatment-sec><tp:treatment-sec><!--Section generated to contain objects referenced in tp:taxon-treatment.--><fig id="F9" position="float" orientation="portrait"><object-id xmlns:xlink="http://www.w3.org/1999/xlink" content-type="doi" xlink:type="simple">10.3897/zookeys.1082.75400.figure9</object-id><object-id xmlns:xlink="http://www.w3.org/1999/xlink" content-type="arpha" xlink:type="simple">257C1B9D-2E31-5359-A83B-3EEDC40A1697</object-id><label>Figure 9.</label><caption><p>Field photographs <bold>A</bold><italic><tp:taxon-name><tp:taxon-name-part taxon-name-part-type="genus" reg="Meotipa">M.</tp:taxon-name-part><tp:taxon-name-part taxon-name-part-type="species" reg="picturata">picturata</tp:taxon-name-part></tp:taxon-name></italic> female on its web <bold>B</bold><italic><tp:taxon-name><tp:taxon-name-part taxon-name-part-type="genus" reg="Meotipa">M.</tp:taxon-name-part><tp:taxon-name-part taxon-name-part-type="species" reg="spiniventris">spiniventris</tp:taxon-name-part></tp:taxon-name></italic> female with egg sac <bold>C, D</bold><italic><tp:taxon-name><tp:taxon-name-part taxon-name-part-type="genus" reg="Meotipa">M.</tp:taxon-name-part><tp:taxon-name-part taxon-name-part-type="species" reg="pulcherrima">pulcherrima</tp:taxon-name-part></tp:taxon-name></italic> female with its spiderlings. Photographs by Zhongwei Deng in Yunnan Province.</p></caption><graphic xmlns:xlink="http://www.w3.org/1999/xlink" xlink:href="zookeys-1082-153-g009.jpg" position="float" orientation="portrait" xlink:type="simple" id="oo_636300.jpg"><uri content-type="original_file" xlink:type="simple">https://binary.pensoft.net/fig/636300</uri></graphic></fig><fig id="F10" position="float" orientation="portrait"><object-id xmlns:xlink="http://www.w3.org/1999/xlink" content-type="doi" xlink:type="simple">10.3897/zookeys.1082.75400.figure10</object-id><object-id xmlns:xlink="http://www.w3.org/1999/xlink" content-type="arpha" xlink:type="simple">357303F4-A2D4-523F-A0D4-43395EB41B9F</object-id><label>Figure 10.</label><caption><p>Map with sampling localities for <italic><tp:taxon-name><tp:taxon-name-part taxon-name-part-type="genus" reg="Meotipa">Meotipa</tp:taxon-name-part></tp:taxon-name></italic> species from China: 1 <italic><tp:taxon-name><tp:taxon-name-part taxon-name-part-type="genus" reg="Meotipa">M.</tp:taxon-name-part><tp:taxon-name-part taxon-name-part-type="species" reg="argyrodiformis">argyrodiformis</tp:taxon-name-part></tp:taxon-name></italic> 2 <italic><tp:taxon-name><tp:taxon-name-part taxon-name-part-type="genus" reg="Meotipa">M.</tp:taxon-name-part><tp:taxon-name-part taxon-name-part-type="species" reg="pulcherrima">pulcherrima</tp:taxon-name-part></tp:taxon-name></italic> 3 <italic><tp:taxon-name><tp:taxon-name-part taxon-name-part-type="genus" reg="Meotipa">M.</tp:taxon-name-part><tp:taxon-name-part taxon-name-part-type="species" reg="picturata">picturata</tp:taxon-name-part></tp:taxon-name></italic> 4 <italic><tp:taxon-name><tp:taxon-name-part taxon-name-part-type="genus" reg="Meotipa">M.</tp:taxon-name-part><tp:taxon-name-part taxon-name-part-type="species" reg="spiniventris">spiniventris</tp:taxon-name-part></tp:taxon-name></italic> 5 <italic><tp:taxon-name><tp:taxon-name-part taxon-name-part-type="genus" reg="Meotipa">M.</tp:taxon-name-part><tp:taxon-name-part taxon-name-part-type="species" reg="vesiculosa">vesiculosa</tp:taxon-name-part></tp:taxon-name></italic> 6 <italic><tp:taxon-name><tp:taxon-name-part taxon-name-part-type="genus" reg="Meotipa">M.</tp:taxon-name-part><tp:taxon-name-part taxon-name-part-type="species" reg="pseudopicturata">pseudopicturata</tp:taxon-name-part></tp:taxon-name></italic> sp. nov. 7 <italic><tp:taxon-name><tp:taxon-name-part taxon-name-part-type="genus" reg="Meotipa">M.</tp:taxon-name-part><tp:taxon-name-part taxon-name-part-type="species" reg="striata">striata</tp:taxon-name-part></tp:taxon-name></italic> sp. nov..</p></caption><graphic xmlns:xlink="http://www.w3.org/1999/xlink" xlink:href="zookeys-1082-153-g010.jpg" position="float" orientation="portrait" xlink:type="simple" id="oo_636301.jpg"><uri content-type="original_file" xlink:type="simple">https://binary.pensoft.net/fig/636301</uri></graphic></fig></tp:treatment-sec><ref-list><ref id="B23"><mixed-citation xmlns:xlink="http://www.w3.org/1999/xlink" xlink:type="simple"><person-group><name name-style="western"><surname>Zhu</surname><given-names>MS</given-names></name></person-group> (<year>1998</year>) Fauna Sinica: <tp:taxon-name><tp:taxon-name-part taxon-name-part-type="class">Arachnida</tp:taxon-name-part></tp:taxon-name>: <tp:taxon-name><tp:taxon-name-part taxon-name-part-type="order">Araneae</tp:taxon-name-part></tp:taxon-name>: <tp:taxon-name><tp:taxon-name-part taxon-name-part-type="family">Theridiidae</tp:taxon-name-part></tp:taxon-name>. Science Press, Beijing, 436 pp.</mixed-citation></ref><ref id="B21"><mixed-citation xmlns:xlink="http://www.w3.org/1999/xlink" xlink:type="simple"><person-group><name name-style="western"><surname>Yoshida</surname><given-names>H</given-names></name></person-group> (<year>2003</year>) <source>The spider family <tp:taxon-name><tp:taxon-name-part taxon-name-part-type="family">Theridiidae</tp:taxon-name-part></tp:taxon-name> (<tp:taxon-name><tp:taxon-name-part taxon-name-part-type="class">Arachnida</tp:taxon-name-part></tp:taxon-name>: <tp:taxon-name><tp:taxon-name-part taxon-name-part-type="order">Araneae</tp:taxon-name-part></tp:taxon-name>) from Japan.</source><publisher-name>Arachnological Society of Japan</publisher-name>, <publisher-loc>Hokkaido</publisher-loc>, <size units="page">224 pp</size>.</mixed-citation></ref><ref id="B16"><mixed-citation xmlns:xlink="http://www.w3.org/1999/xlink" xlink:type="simple"><person-group><name name-style="western"><surname>Murthappa</surname><given-names>PS</given-names></name><name name-style="western"><surname>Malamel</surname><given-names>JJ</given-names></name><name name-style="western"><surname>Prajapati</surname><given-names>DA</given-names></name><name name-style="western"><surname>Sebastian</surname><given-names>PA</given-names></name><name name-style="western"><surname>Venkateshwarlu</surname><given-names>M</given-names></name></person-group> (<year>2017</year>) <article-title>First description of the male of the type species <italic><tp:taxon-name><tp:taxon-name-part taxon-name-part-type="genus">Meotipa</tp:taxon-name-part><tp:taxon-name-part taxon-name-part-type="species">picturata</tp:taxon-name-part></tp:taxon-name></italic> Simon, 1895 and description of a new <italic><tp:taxon-name><tp:taxon-name-part taxon-name-part-type="genus">Meotipa</tp:taxon-name-part></tp:taxon-name></italic> species (<tp:taxon-name><tp:taxon-name-part taxon-name-part-type="order">Araneae</tp:taxon-name-part></tp:taxon-name>, <tp:taxon-name><tp:taxon-name-part taxon-name-part-type="family">Theridiidae</tp:taxon-name-part></tp:taxon-name>) from India.</article-title><source>Zootaxa</source><volume>4344</volume>(<issue>3</issue>): <fpage>589</fpage>–<lpage>596</lpage>. <ext-link xlink:href="10.11646/zootaxa.4344.3.9" ext-link-type="doi" xlink:type="simple">https://doi.org/10.11646/zootaxa.4344.3.9</ext-link></mixed-citation></ref></ref-list></tp:taxon-treatment>
