# Supplementary material for: ﻿Meotipa species (Araneae, Theridiidae) from China
Source: Zookeys. 2022 Jan 20;1082:153–78. doi: 10.3897/zookeys.1082.75400 (PMC8794957; doi:10.3897/zookeys.1082.75400)
Supplement: XML Treatment for Meotipa vesiculosa [file zookeys.1082.75400-treatment6.xml]

<!DOCTYPE tp:taxon-treatment
  PUBLIC "-//TaxonX//DTD Taxonomic Treatment Publishing DTD v0 20100105//EN" "tax-treatment-NSO.dtd">
<tp:taxon-treatment xmlns:tp="http://www.plazi.org/taxpub"><tp:treatment-meta><kwd-group><label>Taxon classification</label><kwd>
                <named-content content-type="kingdom">Animalia</named-content>
              </kwd><kwd>
                <named-content content-type="order">Araneae</named-content>
              </kwd><kwd>
                <named-content content-type="family">Theridiidae</named-content>
              </kwd></kwd-group><mixed-citation publication-type="journal"><person-group><name><surname>Deng</surname><given-names>Zhongwei</given-names></name><name><surname>Agnarsson</surname><given-names>Ingi</given-names></name><name><surname>Chen</surname><given-names>Zhanqi</given-names></name><name><surname>Liu</surname><given-names>Jie</given-names></name></person-group><article-title>﻿<italic><tp:taxon-name><tp:taxon-name-part taxon-name-part-type="genus" reg="Meotipa">Meotipa</tp:taxon-name-part></tp:taxon-name></italic> species (<tp:taxon-name><tp:taxon-name-part taxon-name-part-type="order">Araneae</tp:taxon-name-part></tp:taxon-name>, <tp:taxon-name><tp:taxon-name-part taxon-name-part-type="family">Theridiidae</tp:taxon-name-part></tp:taxon-name>) from China</article-title><source>Zookeys</source><day>20</day><month>01</month><year>2022</year><volume>1082</volume><fpage>153</fpage><lpage>178</lpage><pub-id pub-id-type="doi">10.3897/zookeys.1082.75400</pub-id></mixed-citation></tp:treatment-meta><tp:nomenclature><label>﻿</label><tp:taxon-name>
              <object-id xmlns:xlink="http://www.w3.org/1999/xlink" content-type="arpha" xlink:type="simple">7865D7EE-4516-56E2-95DA-9123B8D461AC</object-id>
              <tp:taxon-name-part taxon-name-part-type="genus" reg="Meotipa">Meotipa</tp:taxon-name-part>
              <tp:taxon-name-part taxon-name-part-type="species" reg="vesiculosa">vesiculosa</tp:taxon-name-part>
            </tp:taxon-name><tp:taxon-authority>Simon, 1895</tp:taxon-authority><xref ref-type="fig" rid="F6">Figures 6A–H</xref><xref ref-type="fig" rid="F10">, 10</xref><tp:nomenclature-citation-list><tp:nomenclature-citation><tp:taxon-name>
                  <tp:taxon-name-part taxon-name-part-type="genus" reg="Meotipa">Meotipa</tp:taxon-name-part>
                  <tp:taxon-name-part taxon-name-part-type="species" reg="vesiculosa">vesiculosa</tp:taxon-name-part>
                </tp:taxon-name><comment>Simon, 1894: 514, figs 522, 527 (nomen nudum); Simon 1895: 134 (description of female); <xref ref-type="bibr" rid="B6">Deeleman-Reinhold 2009</xref>: 415, figs 13–19 (transferred from <tp:taxon-name><tp:taxon-name-part taxon-name-part-type="genus" reg="Chrysso">Chrysso</tp:taxon-name-part></tp:taxon-name>); <xref ref-type="bibr" rid="B22">Yoshida 2009</xref>: 378, figs 205–207 (male and female).</comment></tp:nomenclature-citation><tp:nomenclature-citation><tp:taxon-name>
                  <tp:taxon-name-part taxon-name-part-type="genus" reg="Chrysso">Chrysso</tp:taxon-name-part>
                  <tp:taxon-name-part taxon-name-part-type="species" reg="vesiculosa">vesiculosa</tp:taxon-name-part>
                </tp:taxon-name><comment>Levi, 1962: 232, figs 80, 81 (female); Yaginuma 1986: 45, fig. 24–1 (female); Chikuni 1989: 32, fig. 15 (female); <xref ref-type="bibr" rid="B23">Zhu 1998</xref>: 51, fig. 25A–C (female); Song et al. 1999: 107, fig. 51E, F (female); <xref ref-type="bibr" rid="B21">Yoshida 2003</xref>: 125, figs 336, 339–340, 583 (female); Yoshida 2006: 23, figs 1–7 (female); <xref ref-type="bibr" rid="B20">Yin et al. 2012</xref>: 305, fig. 115a–f (male and female).</comment></tp:nomenclature-citation><tp:nomenclature-citation><tp:taxon-name>
                  <tp:taxon-name-part taxon-name-part-type="genus" reg="Chrysso">Chrysso</tp:taxon-name-part>
                  <tp:taxon-name-part taxon-name-part-type="species" reg="jianglensis">jianglensis</tp:taxon-name-part>
                </tp:taxon-name><comment>Zhu &amp; Song, in Song et al. 1993: 857, fig. 9A–C (description of male); <xref ref-type="bibr" rid="B23">Zhu 1998</xref>: 68, fig. 39A–C (male); Song et al. 1999: 103, fig. 49K, L (male).</comment></tp:nomenclature-citation></tp:nomenclature-citation-list></tp:nomenclature><tp:treatment-sec sec-type="type material" id="SECID0EPVBG"><title>Material examined (holotype not examined).</title><p><bold>Yunnan Province</bold>: 4♀, Mengla County, Menlun Town, Xishuangbanna Botanical Garden, Chinese Academy of Sciences (<named-content xmlns:xlink="http://www.w3.org/1999/xlink" content-type="dwc:verbatimCoordinates" xlink:type="simple"><named-content content-type="geo-json" specific-use="{&#34;type&#34;:&#34;Point&#34;,&#34;coordinates&#34;:[101.250000,21.930000]}" id="NCID0E1VBG" xlink:type="simple">21.93°N, 101.25°E</named-content></named-content>, 570 m), 22 March 2018, F.X. Liu &amp; Z.C. Li leg. (<named-content xmlns:xlink="http://www.w3.org/1999/xlink" content-type="dwc:institutional_code" xlink:type="simple">CBEE</named-content>); <bold>Hunan Province</bold>: 4♀, Changsha City, Yuelu Mountain Scenic Area (<named-content xmlns:xlink="http://www.w3.org/1999/xlink" content-type="dwc:verbatimCoordinates" xlink:type="simple"><named-content content-type="geo-json" specific-use="{&#34;type&#34;:&#34;Point&#34;,&#34;coordinates&#34;:[112.940000,28.190000]}" id="NCID0EJWBG" xlink:type="simple">28.19°N, 112.94°E</named-content></named-content>, 210 m), 12 August 2018, Z.C. Li &amp; Z.W. Deng leg. (<named-content xmlns:xlink="http://www.w3.org/1999/xlink" content-type="dwc:institutional_code" xlink:type="simple">CBEE</named-content>); 1♀, Hengyang City, Hengshan Mountain Scenic Area (<named-content xmlns:xlink="http://www.w3.org/1999/xlink" content-type="dwc:verbatimCoordinates" xlink:type="simple"><named-content content-type="geo-json" specific-use="{&#34;type&#34;:&#34;Point&#34;,&#34;coordinates&#34;:[112.710000,27.270000]}" id="NCID0EWWBG" xlink:type="simple">27.27°N, 112.71°E</named-content></named-content>, 1300 m), 17 August 2018, Z.C. Li &amp; Z.W. Deng leg. (<named-content xmlns:xlink="http://www.w3.org/1999/xlink" content-type="dwc:institutional_code" xlink:type="simple">CBEE</named-content>).</p></tp:treatment-sec><tp:treatment-sec sec-type="diagnosis" id="SECID0EAXBG"><title>Diagnosis.</title><p>This species can be distinguished from other <italic><tp:taxon-name><tp:taxon-name-part taxon-name-part-type="genus" reg="Meotipa">Meotipa</tp:taxon-name-part></tp:taxon-name></italic> species by the combination of following characters: (1) atrium large, with shallow heart-shaped depression (Fig. <xref ref-type="fig" rid="F6">6D</xref>); (2) lateral edges of spermathecae aligned with copulatory ducts (Fig. <xref ref-type="fig" rid="F6">6H</xref>); (3) conductor expanding laterally converting to ring-shape distally (see <xref ref-type="bibr" rid="B22">Yoshida 2009</xref>: fig. 207); (4) embolus incurved and long, knife shaped distally (see <xref ref-type="bibr" rid="B20">Yin et al. 2012</xref>: fig. 115e, f).</p></tp:treatment-sec><tp:treatment-sec sec-type="description" id="SECID0E4XBG"><title>Description.</title><p><bold>Female.</bold> Cephalothorax pale yellow with a red-brown central stripe; cephalic area relatively long and broad; clypeus narrow, bulged out. Eyes in two rows and nearly uniform in size, strongly recurved; <abbrev xmlns:xlink="http://www.w3.org/1999/xlink" xlink:title="anterior median eyes" id="ABBRID0EFYBG" xlink:type="simple">AME</abbrev> separation is greater than <abbrev xmlns:xlink="http://www.w3.org/1999/xlink" xlink:title="anterior median eyes" id="ABBRID0EJYBG" xlink:type="simple">AME</abbrev>-<abbrev xmlns:xlink="http://www.w3.org/1999/xlink" xlink:title="anterior lateral eyes" id="ABBRID0ENYBG" xlink:type="simple">ALE</abbrev>, and <abbrev xmlns:xlink="http://www.w3.org/1999/xlink" xlink:title="posterior eyes" id="ABBRID0ERYBG" xlink:type="simple">PE</abbrev> are arranged at almost equal distances; <abbrev xmlns:xlink="http://www.w3.org/1999/xlink" xlink:title="anterior median eyes" id="ABBRID0EVYBG" xlink:type="simple">AME</abbrev> black, <abbrev xmlns:xlink="http://www.w3.org/1999/xlink" xlink:title="posterior median eyes" id="ABBRID0EZYBG" xlink:type="simple">PME</abbrev> eyes pearly white (Fig. <xref ref-type="fig" rid="F6">6A</xref>). Sternum deep yellow, triangular, lateral margins slightly indented. Labium contiguous with the sternum, brown, triangular. Chelicera vertical, deep yellow with red fang (Fig. <xref ref-type="fig" rid="F6">6B</xref>). Legs yellowish white with small hairs and bearing a few dark short spines, the end of tibiae with a black ring in each legs and femur of all legs have small black spots. Leg formula 1423. Pedipalp yellowish white, single-clawed, with many short hairs; tibia with a black ring on the extreme and bearing a lanceolate spine laterally (Fig. <xref ref-type="fig" rid="F6">6A, B</xref>). Opisthosoma approximately triangular laterally, dorsally provided with numerous white and black spots, posterior region extending downwardly towards spinnerets. Two pairs of dorsolateral abdominal humps, black distally (Fig. <xref ref-type="fig" rid="F6">6A–C</xref>). Atrium large, with a clear herringbone structure medially (Fig. <xref ref-type="fig" rid="F6">6D</xref>). Copulatory ducts and fertilization ducts short and both of them extending into spermathecae at the same position (Fig. <xref ref-type="fig" rid="F6">6H</xref>). Spermathecae large, oval-shaped (Fig. <xref ref-type="fig" rid="F6">6G</xref>).</p><fig id="F6" position="float" orientation="portrait"><object-id xmlns:xlink="http://www.w3.org/1999/xlink" content-type="doi" xlink:type="simple">10.3897/zookeys.1082.75400.figure6</object-id><object-id xmlns:xlink="http://www.w3.org/1999/xlink" content-type="arpha" xlink:type="simple">799A2DBB-1ACA-55DD-8BF0-06B6B73593F5</object-id><label>Figure 6.</label><caption><p><italic><tp:taxon-name><tp:taxon-name-part taxon-name-part-type="genus" reg="Meotipa">Meotipa</tp:taxon-name-part><tp:taxon-name-part taxon-name-part-type="species" reg="vesiculosa">vesiculosa</tp:taxon-name-part></tp:taxon-name></italic> Simon, 1895 <bold>A–C</bold> female habitus (<bold>A</bold> dorsal <bold>B</bold> prolateral <bold>C</bold> ventral). <bold>D–H</bold> epigynum (<bold>D</bold> ventral, on the body <bold>E, F</bold> in the alcohol <bold>E</bold> ventral <bold>F</bold> dorsal <bold>G, H</bold> in gum arabic <bold>G</bold> ventral <bold>H</bold> dorsal). Scale bars: 1 mm <bold>(A–C)</bold>; 0.1 mm <bold>(D–H)</bold>. Abbreviations: <abbrev xmlns:xlink="http://www.w3.org/1999/xlink" xlink:title="copulatory opening" id="ABBRID0EI2BG" xlink:type="simple">CO</abbrev> = copulatory opening, <abbrev xmlns:xlink="http://www.w3.org/1999/xlink" xlink:title="copulatory duct" id="ABBRID0EM2BG" xlink:type="simple">CD</abbrev> = copulatory duct, <abbrev xmlns:xlink="http://www.w3.org/1999/xlink" xlink:title="fertilization duct" id="ABBRID0EQ2BG" xlink:type="simple">FD</abbrev> = fertilization duct, S = spermathecae.</p></caption><graphic xmlns:xlink="http://www.w3.org/1999/xlink" xlink:href="zookeys-1082-153-g006.jpg" position="float" orientation="portrait" xlink:type="simple" id="oo_636297.jpg"><uri content-type="original_file" xlink:type="simple">https://binary.pensoft.net/fig/636297</uri></graphic></fig><p><bold>Male.</bold> Not collected.</p></tp:treatment-sec><tp:treatment-sec sec-type="distribution" id="SECID0E42BG"><title>Distribution.</title><p>China (Fujian; Guangxi; Hunan; Taiwan; Yunnan, newly recorded), Vietnam to Japan, Philippines, Indonesia.</p></tp:treatment-sec><tp:treatment-sec><!--Section generated to contain objects referenced in tp:taxon-treatment.--><fig id="F10" position="float" orientation="portrait"><object-id xmlns:xlink="http://www.w3.org/1999/xlink" content-type="doi" xlink:type="simple">10.3897/zookeys.1082.75400.figure10</object-id><object-id xmlns:xlink="http://www.w3.org/1999/xlink" content-type="arpha" xlink:type="simple">357303F4-A2D4-523F-A0D4-43395EB41B9F</object-id><label>Figure 10.</label><caption><p>Map with sampling localities for <italic><tp:taxon-name><tp:taxon-name-part taxon-name-part-type="genus" reg="Meotipa">Meotipa</tp:taxon-name-part></tp:taxon-name></italic> species from China: 1 <italic><tp:taxon-name><tp:taxon-name-part taxon-name-part-type="genus" reg="Meotipa">M.</tp:taxon-name-part><tp:taxon-name-part taxon-name-part-type="species" reg="argyrodiformis">argyrodiformis</tp:taxon-name-part></tp:taxon-name></italic> 2 <italic><tp:taxon-name><tp:taxon-name-part taxon-name-part-type="genus" reg="Meotipa">M.</tp:taxon-name-part><tp:taxon-name-part taxon-name-part-type="species" reg="pulcherrima">pulcherrima</tp:taxon-name-part></tp:taxon-name></italic> 3 <italic><tp:taxon-name><tp:taxon-name-part taxon-name-part-type="genus" reg="Meotipa">M.</tp:taxon-name-part><tp:taxon-name-part taxon-name-part-type="species" reg="picturata">picturata</tp:taxon-name-part></tp:taxon-name></italic> 4 <italic><tp:taxon-name><tp:taxon-name-part taxon-name-part-type="genus" reg="Meotipa">M.</tp:taxon-name-part><tp:taxon-name-part taxon-name-part-type="species" reg="spiniventris">spiniventris</tp:taxon-name-part></tp:taxon-name></italic> 5 <italic><tp:taxon-name><tp:taxon-name-part taxon-name-part-type="genus" reg="Meotipa">M.</tp:taxon-name-part><tp:taxon-name-part taxon-name-part-type="species" reg="vesiculosa">vesiculosa</tp:taxon-name-part></tp:taxon-name></italic> 6 <italic><tp:taxon-name><tp:taxon-name-part taxon-name-part-type="genus" reg="Meotipa">M.</tp:taxon-name-part><tp:taxon-name-part taxon-name-part-type="species" reg="pseudopicturata">pseudopicturata</tp:taxon-name-part></tp:taxon-name></italic> sp. nov. 7 <italic><tp:taxon-name><tp:taxon-name-part taxon-name-part-type="genus" reg="Meotipa">M.</tp:taxon-name-part><tp:taxon-name-part taxon-name-part-type="species" reg="striata">striata</tp:taxon-name-part></tp:taxon-name></italic> sp. nov..</p></caption><graphic xmlns:xlink="http://www.w3.org/1999/xlink" xlink:href="zookeys-1082-153-g010.jpg" position="float" orientation="portrait" xlink:type="simple" id="oo_636301.jpg"><uri content-type="original_file" xlink:type="simple">https://binary.pensoft.net/fig/636301</uri></graphic></fig></tp:treatment-sec><ref-list><ref id="B6"><mixed-citation xmlns:xlink="http://www.w3.org/1999/xlink" xlink:type="simple"><person-group><name name-style="western"><surname>Deeleman-Reinhold</surname><given-names>CL</given-names></name></person-group> (<year>2009</year>) <article-title>Spiny theridiids in the Asian tropics. Systematics, notes on behaviour and species richness (<tp:taxon-name><tp:taxon-name-part taxon-name-part-type="order">Araneae</tp:taxon-name-part></tp:taxon-name>: <tp:taxon-name><tp:taxon-name-part taxon-name-part-type="family">Theridiidae</tp:taxon-name-part></tp:taxon-name>: <italic><tp:taxon-name><tp:taxon-name-part taxon-name-part-type="genus">Chrysso</tp:taxon-name-part></tp:taxon-name></italic>, <italic><tp:taxon-name><tp:taxon-name-part taxon-name-part-type="genus">Meotipa</tp:taxon-name-part></tp:taxon-name></italic>).</article-title><source>Contributions to Natural History</source><volume>12</volume>: <fpage>403</fpage>–<lpage>436</lpage>.</mixed-citation></ref><ref id="B22"><mixed-citation xmlns:xlink="http://www.w3.org/1999/xlink" xlink:type="simple"><person-group><name name-style="western"><surname>Yoshida</surname><given-names>H</given-names></name></person-group> (<year>2009</year>) <article-title><tp:taxon-name><tp:taxon-name-part taxon-name-part-type="family">Uloboridae</tp:taxon-name-part></tp:taxon-name>, <tp:taxon-name><tp:taxon-name-part taxon-name-part-type="family">Theridiidae</tp:taxon-name-part></tp:taxon-name>, <tp:taxon-name><tp:taxon-name-part taxon-name-part-type="family">Ctenidae</tp:taxon-name-part></tp:taxon-name>.</article-title> In: <person-group><name name-style="western"><surname>Ono</surname><given-names>H</given-names></name></person-group> (<role>Ed.</role>) <issue-title>The spiders of Japan with keys to the families and genera and illustrations of the species.</issue-title><source>Tokai University Press, Kanagawa, 142–147, 356–393</source>, <fpage>467</fpage>–<lpage>468</lpage>.</mixed-citation></ref><ref id="B23"><mixed-citation xmlns:xlink="http://www.w3.org/1999/xlink" xlink:type="simple"><person-group><name name-style="western"><surname>Zhu</surname><given-names>MS</given-names></name></person-group> (<year>1998</year>) Fauna Sinica: <tp:taxon-name><tp:taxon-name-part taxon-name-part-type="class">Arachnida</tp:taxon-name-part></tp:taxon-name>: <tp:taxon-name><tp:taxon-name-part taxon-name-part-type="order">Araneae</tp:taxon-name-part></tp:taxon-name>: <tp:taxon-name><tp:taxon-name-part taxon-name-part-type="family">Theridiidae</tp:taxon-name-part></tp:taxon-name>. Science Press, Beijing, 436 pp.</mixed-citation></ref><ref id="B21"><mixed-citation xmlns:xlink="http://www.w3.org/1999/xlink" xlink:type="simple"><person-group><name name-style="western"><surname>Yoshida</surname><given-names>H</given-names></name></person-group> (<year>2003</year>) <source>The spider family <tp:taxon-name><tp:taxon-name-part taxon-name-part-type="family">Theridiidae</tp:taxon-name-part></tp:taxon-name> (<tp:taxon-name><tp:taxon-name-part taxon-name-part-type="class">Arachnida</tp:taxon-name-part></tp:taxon-name>: <tp:taxon-name><tp:taxon-name-part taxon-name-part-type="order">Araneae</tp:taxon-name-part></tp:taxon-name>) from Japan.</source><publisher-name>Arachnological Society of Japan</publisher-name>, <publisher-loc>Hokkaido</publisher-loc>, <size units="page">224 pp</size>.</mixed-citation></ref><ref id="B20"><mixed-citation xmlns:xlink="http://www.w3.org/1999/xlink" xlink:type="simple"><person-group><name name-style="western"><surname>Yin</surname><given-names>CM</given-names></name><name name-style="western"><surname>Peng</surname><given-names>XJ</given-names></name><name name-style="western"><surname>Yan</surname><given-names>HM</given-names></name><name name-style="western"><surname>Bao</surname><given-names>YH</given-names></name><name name-style="western"><surname>Xu</surname><given-names>X</given-names></name><name name-style="western"><surname>Tang</surname><given-names>G</given-names></name><name name-style="western"><surname>Zhou</surname><given-names>QS</given-names></name><name name-style="western"><surname>Liu</surname><given-names>P</given-names></name></person-group> (<year>2012</year>) Fauna Hunan: <tp:taxon-name><tp:taxon-name-part taxon-name-part-type="order">Araneae</tp:taxon-name-part></tp:taxon-name> in Hunan, China. Hunan Science and Technology Press, Changsha, 1590 pp.</mixed-citation></ref></ref-list></tp:taxon-treatment>
