# Supplementary material for: ﻿Meotipa species (Araneae, Theridiidae) from China
Source: Zookeys. 2022 Jan 20;1082:153–78. doi: 10.3897/zookeys.1082.75400 (PMC8794957; doi:10.3897/zookeys.1082.75400)
Supplement: XML Treatment for Meotipa pseudopicturata [file zookeys.1082.75400-treatment7.xml]

<!DOCTYPE tp:taxon-treatment
  PUBLIC "-//TaxonX//DTD Taxonomic Treatment Publishing DTD v0 20100105//EN" "tax-treatment-NSO.dtd">
<tp:taxon-treatment xmlns:tp="http://www.plazi.org/taxpub"><tp:treatment-meta><kwd-group><label>Taxon classification</label><kwd>
                <named-content content-type="kingdom">Animalia</named-content>
              </kwd><kwd>
                <named-content content-type="order">Araneae</named-content>
              </kwd><kwd>
                <named-content content-type="family">Theridiidae</named-content>
              </kwd></kwd-group><mixed-citation publication-type="journal"><person-group><name><surname>Deng</surname><given-names>Zhongwei</given-names></name><name><surname>Agnarsson</surname><given-names>Ingi</given-names></name><name><surname>Chen</surname><given-names>Zhanqi</given-names></name><name><surname>Liu</surname><given-names>Jie</given-names></name></person-group><article-title>﻿<italic><tp:taxon-name><tp:taxon-name-part taxon-name-part-type="genus" reg="Meotipa">Meotipa</tp:taxon-name-part></tp:taxon-name></italic> species (<tp:taxon-name><tp:taxon-name-part taxon-name-part-type="order">Araneae</tp:taxon-name-part></tp:taxon-name>, <tp:taxon-name><tp:taxon-name-part taxon-name-part-type="family">Theridiidae</tp:taxon-name-part></tp:taxon-name>) from China</article-title><source>Zookeys</source><day>20</day><month>01</month><year>2022</year><volume>1082</volume><fpage>153</fpage><lpage>178</lpage><pub-id pub-id-type="doi">10.3897/zookeys.1082.75400</pub-id></mixed-citation></tp:treatment-meta><tp:nomenclature><label>﻿</label><tp:taxon-name>
              <object-id xmlns:xlink="http://www.w3.org/1999/xlink" content-type="arpha" xlink:type="simple">6514A605-D9D2-5D1C-B5A5-F709476AAFAD</object-id>
              <tp:taxon-name-part taxon-name-part-type="genus" reg="Meotipa">Meotipa</tp:taxon-name-part>
              <tp:taxon-name-part taxon-name-part-type="species" reg="pseudopicturata">pseudopicturata</tp:taxon-name-part>
              <object-id xmlns:xlink="http://www.w3.org/1999/xlink" content-type="zoobank" xlink:type="simple">http://zoobank.org/E6771BF5-0A42-44A0-B57D-19008459EB38</object-id>
            </tp:taxon-name><tp:taxon-status xmlns:xlink="http://www.w3.org/1999/xlink" xlink:type="simple">sp. nov.</tp:taxon-status><xref ref-type="fig" rid="F7">Figures 7A–H</xref><xref ref-type="fig" rid="F10">, 10</xref></tp:nomenclature><tp:treatment-sec sec-type="type material" id="SECID0ET4BG"><title>Type material.</title><p><bold><italic>Holotype</italic></bold> female (<named-content xmlns:xlink="http://www.w3.org/1999/xlink" content-type="dwc:institutional_code" xlink:type="simple">CBEE</named-content>). <bold>Yunnan Province</bold>: Mengla County, Menlun Town, Xishuangbanna Botanical Garden, Chinese Academy of Sciences (<named-content xmlns:xlink="http://www.w3.org/1999/xlink" content-type="dwc:verbatimCoordinates" xlink:type="simple"><named-content content-type="geo-json" specific-use="{&#34;type&#34;:&#34;Point&#34;,&#34;coordinates&#34;:[101.250000,21.930000]}" id="NCID0EI5BG" xlink:type="simple">21.93°N, 101.25°E</named-content></named-content>, 570 m), 22 March 2018, F.X. Liu &amp; Z.C. Li leg. <bold><italic>Paratypes</italic></bold>. <bold>Yunnan Province</bold>: 7♀, same data as holotype.</p></tp:treatment-sec><tp:treatment-sec sec-type="etymology" id="SECID0ES5BG"><title>Etymology.</title><p>The species epithet refers to its similarity to <italic><tp:taxon-name><tp:taxon-name-part taxon-name-part-type="genus" reg="Meotipa">Meotipa</tp:taxon-name-part><tp:taxon-name-part taxon-name-part-type="species" reg="picturata">picturata</tp:taxon-name-part></tp:taxon-name></italic> Simon, 1895.</p></tp:treatment-sec><tp:treatment-sec sec-type="diagnosis" id="SECID0ED6BG"><title>Diagnosis.</title><p><italic><tp:taxon-name><tp:taxon-name-part taxon-name-part-type="genus" reg="Meotipa">Meotipa</tp:taxon-name-part><tp:taxon-name-part taxon-name-part-type="species" reg="pseudopicturata">pseudopicturata</tp:taxon-name-part></tp:taxon-name></italic> sp. nov. is similar to <italic><tp:taxon-name><tp:taxon-name-part taxon-name-part-type="genus" reg="Meotipa">M.</tp:taxon-name-part><tp:taxon-name-part taxon-name-part-type="species" reg="picturata">picturata</tp:taxon-name-part></tp:taxon-name></italic> (see <xref ref-type="bibr" rid="B16">Murthappa et al. 2017</xref>: figs 1A–J, 2A–F, 4A–D) and <italic><tp:taxon-name><tp:taxon-name-part taxon-name-part-type="genus" reg="Meotipa">M.</tp:taxon-name-part><tp:taxon-name-part taxon-name-part-type="species" reg="sahyadri">sahyadri</tp:taxon-name-part></tp:taxon-name></italic> (see <xref ref-type="bibr" rid="B12">Kulkarni et al. 2017</xref>: figs 1–38) in having a deep round atrium, and having the copulatory ducts openings in the atrium (Fig. <xref ref-type="fig" rid="F7">7E</xref>). It can be distinguished from the latter two by the following combination of characters: (1) The tip of rod-shaped projection is narrower than its basal part in this new species, but wide in <italic><tp:taxon-name><tp:taxon-name-part taxon-name-part-type="genus" reg="Meotipa">M.</tp:taxon-name-part><tp:taxon-name-part taxon-name-part-type="species" reg="picturata">picturata</tp:taxon-name-part></tp:taxon-name></italic> (see <xref ref-type="bibr" rid="B16">Murthappa et al. 2017</xref>: fig. 4C) and <italic><tp:taxon-name><tp:taxon-name-part taxon-name-part-type="genus" reg="Meotipa">M.</tp:taxon-name-part><tp:taxon-name-part taxon-name-part-type="species" reg="sahyadri">sahyadri</tp:taxon-name-part></tp:taxon-name></italic> (see <xref ref-type="bibr" rid="B12">Kulkarni et al. 2017</xref>: fig. 21) ; (2) the ends of the copulatory ducts are curved and enter the spermathecae ventrally in <italic><tp:taxon-name><tp:taxon-name-part taxon-name-part-type="genus" reg="Meotipa">M.</tp:taxon-name-part><tp:taxon-name-part taxon-name-part-type="species" reg="pseudopicturata">pseudopicturata</tp:taxon-name-part></tp:taxon-name></italic> sp. nov. (Fig. <xref ref-type="fig" rid="F7">7F</xref>), and laterally in <italic><tp:taxon-name><tp:taxon-name-part taxon-name-part-type="genus" reg="Meotipa">M.</tp:taxon-name-part><tp:taxon-name-part taxon-name-part-type="species" reg="picturata">picturata</tp:taxon-name-part></tp:taxon-name></italic> (see <xref ref-type="bibr" rid="B16">Murthappa et al. 2017</xref>: figs 1J, 4D) and <italic><tp:taxon-name><tp:taxon-name-part taxon-name-part-type="genus" reg="Meotipa">M.</tp:taxon-name-part><tp:taxon-name-part taxon-name-part-type="species" reg="sahyadri">sahyadri</tp:taxon-name-part></tp:taxon-name></italic> (see <xref ref-type="bibr" rid="B12">Kulkarni et al. 2017</xref>: fig. 18); (3) fertilization ducts relatively short, proximal part confronting without curve in <italic><tp:taxon-name><tp:taxon-name-part taxon-name-part-type="genus" reg="Meotipa">M.</tp:taxon-name-part><tp:taxon-name-part taxon-name-part-type="species" reg="pseudopicturata">pseudopicturata</tp:taxon-name-part></tp:taxon-name></italic> sp. nov. (Fig. <xref ref-type="fig" rid="F7">7H</xref>), but relatively long, proximal part confronting with an apical curve in <italic><tp:taxon-name><tp:taxon-name-part taxon-name-part-type="genus" reg="Meotipa">M.</tp:taxon-name-part><tp:taxon-name-part taxon-name-part-type="species" reg="picturata">picturata</tp:taxon-name-part></tp:taxon-name></italic> (see <xref ref-type="bibr" rid="B16">Murthappa et al. 2017</xref>: fig. 4D) and <italic><tp:taxon-name><tp:taxon-name-part taxon-name-part-type="genus" reg="Meotipa">M.</tp:taxon-name-part><tp:taxon-name-part taxon-name-part-type="species" reg="sahyadri">sahyadri</tp:taxon-name-part></tp:taxon-name></italic> (see <xref ref-type="bibr" rid="B12">Kulkarni et al. 2017</xref>: fig. 18). In addition, <italic><tp:taxon-name><tp:taxon-name-part taxon-name-part-type="genus" reg="Meotipa">M.</tp:taxon-name-part><tp:taxon-name-part taxon-name-part-type="species" reg="pseudopicturata">pseudopicturata</tp:taxon-name-part></tp:taxon-name></italic> sp. nov. can be distinguished from other <italic><tp:taxon-name><tp:taxon-name-part taxon-name-part-type="genus" reg="Meotipa">Meotipa</tp:taxon-name-part></tp:taxon-name></italic> species by the long and triangular opisthosoma which extends beyond spinnerets ~ 3/4 of total abdomen length, with blunt end curved ventrally.</p><fig id="F7" position="float" orientation="portrait"><object-id xmlns:xlink="http://www.w3.org/1999/xlink" content-type="doi" xlink:type="simple">10.3897/zookeys.1082.75400.figure7</object-id><object-id xmlns:xlink="http://www.w3.org/1999/xlink" content-type="arpha" xlink:type="simple">FF224240-5255-50B6-9DC5-8E185BE2EFB1</object-id><label>Figure 7.</label><caption><p><italic><tp:taxon-name><tp:taxon-name-part taxon-name-part-type="genus" reg="Meotipa">Meotipa</tp:taxon-name-part><tp:taxon-name-part taxon-name-part-type="species" reg="pseudopicturata">pseudopicturata</tp:taxon-name-part></tp:taxon-name></italic> sp. nov. <bold>A–C</bold> female habitus (flattened black spines on the abdomen and legs were broken off during taking photographs) (<bold>A</bold> dorsal <bold>B</bold> prolateral <bold>C</bold> ventral). <bold>D–H</bold> epigynum (<bold>D</bold> ventral, on the body <bold>E, F</bold> in the alcohol <bold>E</bold> ventral <bold>F</bold> dorsal <bold>G, H</bold> in gum arabic <bold>G</bold> ventral <bold>H</bold> dorsal). Scale bars: 1 mm <bold>(A–C)</bold>; 0.1 mm <bold>(D–H)</bold>. Abbreviations: <abbrev xmlns:xlink="http://www.w3.org/1999/xlink" xlink:title="copulatory opening" id="ABBRID0EQGAI" xlink:type="simple">CO</abbrev> = copulatory opening, <abbrev xmlns:xlink="http://www.w3.org/1999/xlink" xlink:title="copulatory duct" id="ABBRID0EUGAI" xlink:type="simple">CD</abbrev> = copulatory duct, <abbrev xmlns:xlink="http://www.w3.org/1999/xlink" xlink:title="fertilization duct" id="ABBRID0EYGAI" xlink:type="simple">FD</abbrev> = fertilization duct, S = spermathecae.</p></caption><graphic xmlns:xlink="http://www.w3.org/1999/xlink" xlink:href="zookeys-1082-153-g007.jpg" position="float" orientation="portrait" xlink:type="simple" id="oo_636298.jpg"><uri content-type="original_file" xlink:type="simple">https://binary.pensoft.net/fig/636298</uri></graphic></fig></tp:treatment-sec><tp:treatment-sec sec-type="description" id="SECID0EBHAI"><title>Description.</title><p><bold>Female (holotype).</bold> Total length 3.31; Prosoma length 1.08, width (at middle) 1.11, height (at middle) 0.69; Opisthosoma length 2.26, width (at middle) 0.91, height (at middle) 1.83; Eye diameters: <abbrev xmlns:xlink="http://www.w3.org/1999/xlink" xlink:title="anterior lateral eyes" id="ABBRID0EJHAI" xlink:type="simple">ALE</abbrev> 0.07, <abbrev xmlns:xlink="http://www.w3.org/1999/xlink" xlink:title="anterior median eyes" id="ABBRID0ENHAI" xlink:type="simple">AME</abbrev> 0.08, <abbrev xmlns:xlink="http://www.w3.org/1999/xlink" xlink:title="posterior lateral eyes" id="ABBRID0ERHAI" xlink:type="simple">PLE</abbrev> 0.08, <abbrev xmlns:xlink="http://www.w3.org/1999/xlink" xlink:title="posterior median eyes" id="ABBRID0EVHAI" xlink:type="simple">PME</abbrev> 0.07; Eye interdistances: <abbrev xmlns:xlink="http://www.w3.org/1999/xlink" xlink:title="anterior median eyes" id="ABBRID0EZHAI" xlink:type="simple">AME</abbrev>–<abbrev xmlns:xlink="http://www.w3.org/1999/xlink" xlink:title="anterior median eyes" id="ABBRID0E4HAI" xlink:type="simple">AME</abbrev> 0.05, <abbrev xmlns:xlink="http://www.w3.org/1999/xlink" xlink:title="anterior lateral eyes" id="ABBRID0EBIAI" xlink:type="simple">ALE</abbrev>–<abbrev xmlns:xlink="http://www.w3.org/1999/xlink" xlink:title="anterior lateral eyes" id="ABBRID0EFIAI" xlink:type="simple">ALE</abbrev> 0.10, <abbrev xmlns:xlink="http://www.w3.org/1999/xlink" xlink:title="posterior lateral eyes" id="ABBRID0EJIAI" xlink:type="simple">PLE</abbrev>–<abbrev xmlns:xlink="http://www.w3.org/1999/xlink" xlink:title="anterior lateral eyes" id="ABBRID0ENIAI" xlink:type="simple">ALE</abbrev> contiguous, <abbrev xmlns:xlink="http://www.w3.org/1999/xlink" xlink:title="posterior lateral eyes" id="ABBRID0ERIAI" xlink:type="simple">PLE</abbrev>–<abbrev xmlns:xlink="http://www.w3.org/1999/xlink" xlink:title="posterior lateral eyes" id="ABBRID0EVIAI" xlink:type="simple">PLE</abbrev> 0.26, <abbrev xmlns:xlink="http://www.w3.org/1999/xlink" xlink:title="posterior median eyes" id="ABBRID0EZIAI" xlink:type="simple">PME</abbrev>–<abbrev xmlns:xlink="http://www.w3.org/1999/xlink" xlink:title="posterior median eyes" id="ABBRID0E4IAI" xlink:type="simple">PME</abbrev> 0.10, <abbrev xmlns:xlink="http://www.w3.org/1999/xlink" xlink:title="posterior median eyes" id="ABBRID0EBJAI" xlink:type="simple">PME</abbrev>–<abbrev xmlns:xlink="http://www.w3.org/1999/xlink" xlink:title="posterior lateral eyes" id="ABBRID0EFJAI" xlink:type="simple">PLE</abbrev> 0.08, <abbrev xmlns:xlink="http://www.w3.org/1999/xlink" xlink:title="anterior median eyes" id="ABBRID0EJJAI" xlink:type="simple">AME</abbrev>–<abbrev xmlns:xlink="http://www.w3.org/1999/xlink" xlink:title="anterior lateral eyes" id="ABBRID0ENJAI" xlink:type="simple">ALE</abbrev> 0.03; Clypeus height (at middle) 0.43, width (at middle) 0.15; Measurements of legs: Leg I (right) 12.44 [4.23, 0.54, 2.58, 4.20, 0,89], II (right) 8.11 [2.73, 0.44, 1.65, 2.55, 0.74], III (right) 4.7 [1.68, 0.31, 0.99, 1.28, 0.44], IV (right) 10.91 [4.06, 0.38, 2.42, 3.44, 0.61]. Prosoma anteriorly and posteriorly truncated, medially flat, glabrous; cephalic area elevated. Carapace with black stripes, medially radiating streaks; fovea broad, smooth with distinct depression and irregular ridges (Fig. <xref ref-type="fig" rid="F7">7A</xref>). All eyes nearly uniform in size. Sternum black, heart shaped (Fig. <xref ref-type="fig" rid="F7">7C</xref>). Labium contiguous with the sternum, short with small hairs. Chelicerae vertical, black with red fangs (Fig. <xref ref-type="fig" rid="F7">7A–C</xref>). Femur, patella, and tibia with lanceolate spines distally; tibia with reddish black spot distally; leg segments except tibia with short, fine, dense hairs; femur IV with a row of lanceolate spines distoventrally; metatarsus I blackish distally. Leg formula 1423. Pedipalp short relative to its body size; tibia dorsally with lanceolate spines, long proximally, distally small with swelling. Opisthosoma triangular, very broad in lateral view, its dorsum provided with long alternate red and black stripes and white spots, caudal region knobbed extending downwardly towards spinnerets, provided with lanceolate spines. Venter transparent, some small black and white patches posteriorly (Fig. <xref ref-type="fig" rid="F7">7C</xref>). Atrium broad, with a rod-shaped projection apically (Fig. <xref ref-type="fig" rid="F7">7D</xref>); copulatory openings depressed, contiguous, located on the end of rod-shaped projection (Fig. <xref ref-type="fig" rid="F7">7E</xref>); copulatory ducts moderately long, tube curved extremely entering into ventral view of spermatheca (Fig. <xref ref-type="fig" rid="F7">7F</xref>); spermathecae oval-shaped, separated; fertilization duct thick, originating from basal spermathecae (Fig. <xref ref-type="fig" rid="F7">7H</xref>).</p><p><bold>Male.</bold> Unknown.</p></tp:treatment-sec><tp:treatment-sec sec-type="distribution" id="SECID0EVKAI"><title>Distribution.</title><p>China (Yunnan) (Fig. <xref ref-type="fig" rid="F10">10</xref>).</p></tp:treatment-sec><tp:treatment-sec><!--Section generated to contain objects referenced in tp:taxon-treatment.--><fig id="F10" position="float" orientation="portrait"><object-id xmlns:xlink="http://www.w3.org/1999/xlink" content-type="doi" xlink:type="simple">10.3897/zookeys.1082.75400.figure10</object-id><object-id xmlns:xlink="http://www.w3.org/1999/xlink" content-type="arpha" xlink:type="simple">357303F4-A2D4-523F-A0D4-43395EB41B9F</object-id><label>Figure 10.</label><caption><p>Map with sampling localities for <italic><tp:taxon-name><tp:taxon-name-part taxon-name-part-type="genus" reg="Meotipa">Meotipa</tp:taxon-name-part></tp:taxon-name></italic> species from China: 1 <italic><tp:taxon-name><tp:taxon-name-part taxon-name-part-type="genus" reg="Meotipa">M.</tp:taxon-name-part><tp:taxon-name-part taxon-name-part-type="species" reg="argyrodiformis">argyrodiformis</tp:taxon-name-part></tp:taxon-name></italic> 2 <italic><tp:taxon-name><tp:taxon-name-part taxon-name-part-type="genus" reg="Meotipa">M.</tp:taxon-name-part><tp:taxon-name-part taxon-name-part-type="species" reg="pulcherrima">pulcherrima</tp:taxon-name-part></tp:taxon-name></italic> 3 <italic><tp:taxon-name><tp:taxon-name-part taxon-name-part-type="genus" reg="Meotipa">M.</tp:taxon-name-part><tp:taxon-name-part taxon-name-part-type="species" reg="picturata">picturata</tp:taxon-name-part></tp:taxon-name></italic> 4 <italic><tp:taxon-name><tp:taxon-name-part taxon-name-part-type="genus" reg="Meotipa">M.</tp:taxon-name-part><tp:taxon-name-part taxon-name-part-type="species" reg="spiniventris">spiniventris</tp:taxon-name-part></tp:taxon-name></italic> 5 <italic><tp:taxon-name><tp:taxon-name-part taxon-name-part-type="genus" reg="Meotipa">M.</tp:taxon-name-part><tp:taxon-name-part taxon-name-part-type="species" reg="vesiculosa">vesiculosa</tp:taxon-name-part></tp:taxon-name></italic> 6 <italic><tp:taxon-name><tp:taxon-name-part taxon-name-part-type="genus" reg="Meotipa">M.</tp:taxon-name-part><tp:taxon-name-part taxon-name-part-type="species" reg="pseudopicturata">pseudopicturata</tp:taxon-name-part></tp:taxon-name></italic> sp. nov. 7 <italic><tp:taxon-name><tp:taxon-name-part taxon-name-part-type="genus" reg="Meotipa">M.</tp:taxon-name-part><tp:taxon-name-part taxon-name-part-type="species" reg="striata">striata</tp:taxon-name-part></tp:taxon-name></italic> sp. nov..</p></caption><graphic xmlns:xlink="http://www.w3.org/1999/xlink" xlink:href="zookeys-1082-153-g010.jpg" position="float" orientation="portrait" xlink:type="simple" id="oo_636301.jpg"><uri content-type="original_file" xlink:type="simple">https://binary.pensoft.net/fig/636301</uri></graphic></fig></tp:treatment-sec><ref-list><ref id="B16"><mixed-citation xmlns:xlink="http://www.w3.org/1999/xlink" xlink:type="simple"><person-group><name name-style="western"><surname>Murthappa</surname><given-names>PS</given-names></name><name name-style="western"><surname>Malamel</surname><given-names>JJ</given-names></name><name name-style="western"><surname>Prajapati</surname><given-names>DA</given-names></name><name name-style="western"><surname>Sebastian</surname><given-names>PA</given-names></name><name name-style="western"><surname>Venkateshwarlu</surname><given-names>M</given-names></name></person-group> (<year>2017</year>) <article-title>First description of the male of the type species <italic><tp:taxon-name><tp:taxon-name-part taxon-name-part-type="genus">Meotipa</tp:taxon-name-part><tp:taxon-name-part taxon-name-part-type="species">picturata</tp:taxon-name-part></tp:taxon-name></italic> Simon, 1895 and description of a new <italic><tp:taxon-name><tp:taxon-name-part taxon-name-part-type="genus">Meotipa</tp:taxon-name-part></tp:taxon-name></italic> species (<tp:taxon-name><tp:taxon-name-part taxon-name-part-type="order">Araneae</tp:taxon-name-part></tp:taxon-name>, <tp:taxon-name><tp:taxon-name-part taxon-name-part-type="family">Theridiidae</tp:taxon-name-part></tp:taxon-name>) from India.</article-title><source>Zootaxa</source><volume>4344</volume>(<issue>3</issue>): <fpage>589</fpage>–<lpage>596</lpage>. <ext-link xlink:href="10.11646/zootaxa.4344.3.9" ext-link-type="doi" xlink:type="simple">https://doi.org/10.11646/zootaxa.4344.3.9</ext-link></mixed-citation></ref><ref id="B12"><mixed-citation xmlns:xlink="http://www.w3.org/1999/xlink" xlink:type="simple"><person-group><name name-style="western"><surname>Kulkarni</surname><given-names>S</given-names></name><name name-style="western"><surname>Vartak</surname><given-names>A</given-names></name><name name-style="western"><surname>Deshpande</surname><given-names>V</given-names></name><name name-style="western"><surname>Halali</surname><given-names>D</given-names></name></person-group> (<year>2017</year>) <article-title>The spiny theridiid genus <italic><tp:taxon-name><tp:taxon-name-part taxon-name-part-type="genus">Meotipa</tp:taxon-name-part></tp:taxon-name></italic> Simon, 1895 in india, with description of a strange new species with translucent abdomen and a phylogenetic analysis about the genus placement (<tp:taxon-name><tp:taxon-name-part taxon-name-part-type="order">Araneae</tp:taxon-name-part></tp:taxon-name>, <tp:taxon-name><tp:taxon-name-part taxon-name-part-type="family">Theridiidae</tp:taxon-name-part></tp:taxon-name>).</article-title><source>Zootaxa</source><volume>4291</volume>(<issue>3</issue>): <fpage>504</fpage>–<lpage>520</lpage>. <ext-link xlink:href="10.11646/zootaxa.4291.3.4" ext-link-type="doi" xlink:type="simple">https://doi.org/10.11646/zootaxa.4291.3.4</ext-link></mixed-citation></ref></ref-list></tp:taxon-treatment>
