# Supplementary material for: ﻿Meotipa species (Araneae, Theridiidae) from China
Source: Zookeys. 2022 Jan 20;1082:153–78. doi: 10.3897/zookeys.1082.75400 (PMC8794957; doi:10.3897/zookeys.1082.75400)
Supplement: XML Treatment for Meotipa striata [file zookeys.1082.75400-treatment8.xml]

<!DOCTYPE tp:taxon-treatment
  PUBLIC "-//TaxonX//DTD Taxonomic Treatment Publishing DTD v0 20100105//EN" "tax-treatment-NSO.dtd">
<tp:taxon-treatment xmlns:tp="http://www.plazi.org/taxpub"><tp:treatment-meta><kwd-group><label>Taxon classification</label><kwd>
                <named-content content-type="kingdom">Animalia</named-content>
              </kwd><kwd>
                <named-content content-type="order">Araneae</named-content>
              </kwd><kwd>
                <named-content content-type="family">Theridiidae</named-content>
              </kwd></kwd-group><mixed-citation publication-type="journal"><person-group><name><surname>Deng</surname><given-names>Zhongwei</given-names></name><name><surname>Agnarsson</surname><given-names>Ingi</given-names></name><name><surname>Chen</surname><given-names>Zhanqi</given-names></name><name><surname>Liu</surname><given-names>Jie</given-names></name></person-group><article-title>﻿<italic><tp:taxon-name><tp:taxon-name-part taxon-name-part-type="genus" reg="Meotipa">Meotipa</tp:taxon-name-part></tp:taxon-name></italic> species (<tp:taxon-name><tp:taxon-name-part taxon-name-part-type="order">Araneae</tp:taxon-name-part></tp:taxon-name>, <tp:taxon-name><tp:taxon-name-part taxon-name-part-type="family">Theridiidae</tp:taxon-name-part></tp:taxon-name>) from China</article-title><source>Zookeys</source><day>20</day><month>01</month><year>2022</year><volume>1082</volume><fpage>153</fpage><lpage>178</lpage><pub-id pub-id-type="doi">10.3897/zookeys.1082.75400</pub-id></mixed-citation></tp:treatment-meta><tp:nomenclature><label>﻿</label><tp:taxon-name>
              <object-id xmlns:xlink="http://www.w3.org/1999/xlink" content-type="arpha" xlink:type="simple">24EE6273-EF0C-5706-A8AF-0FBE2A31CF53</object-id>
              <tp:taxon-name-part taxon-name-part-type="genus" reg="Meotipa">Meotipa</tp:taxon-name-part>
              <tp:taxon-name-part taxon-name-part-type="species" reg="striata">striata</tp:taxon-name-part>
              <object-id xmlns:xlink="http://www.w3.org/1999/xlink" content-type="zoobank" xlink:type="simple">http://zoobank.org/1FA8D560-A36E-4A56-80F8-F7662B2BF3CB</object-id>
            </tp:taxon-name><tp:taxon-status xmlns:xlink="http://www.w3.org/1999/xlink" xlink:type="simple">sp. nov.</tp:taxon-status><xref ref-type="fig" rid="F8">Figures 8A–H</xref><xref ref-type="fig" rid="F10">, 10</xref></tp:nomenclature><tp:treatment-sec sec-type="type material" id="SECID0EQMAI"><title>Type material.</title><p><bold><italic>Holotype</italic></bold> female (<named-content xmlns:xlink="http://www.w3.org/1999/xlink" content-type="dwc:institutional_code" xlink:type="simple">CBEE</named-content>). <bold>Yunnan Province</bold>: Mengla County, Wangtianshu Scenic Area (<named-content xmlns:xlink="http://www.w3.org/1999/xlink" content-type="dwc:verbatimCoordinates" xlink:type="simple"><named-content content-type="geo-json" specific-use="{&#34;type&#34;:&#34;Point&#34;,&#34;coordinates&#34;:[101.580000,21.620000]}" id="NCID0EFNAI" xlink:type="simple">21.62°N, 101.58°E</named-content></named-content>, 680 m), 15 November 2019, J. Chen, J. Liu, Z.C. Li &amp; B. Liang leg.</p></tp:treatment-sec><tp:treatment-sec sec-type="etymology" id="SECID0EKNAI"><title>Etymology.</title><p>The species epithet refers to the black and yellow stripes on the abdomen of the specimen.</p></tp:treatment-sec><tp:treatment-sec sec-type="diagnosis" id="SECID0EPNAI"><title>Diagnosis.</title><p>The new species is similar to <italic><tp:taxon-name><tp:taxon-name-part taxon-name-part-type="genus" reg="Meotipa">M.</tp:taxon-name-part><tp:taxon-name-part taxon-name-part-type="species" reg="spiniventris">spiniventris</tp:taxon-name-part></tp:taxon-name></italic> (Figs <xref ref-type="fig" rid="F4">4A–H</xref>, <xref ref-type="fig" rid="F5">5A–H</xref>) and <italic><tp:taxon-name><tp:taxon-name-part taxon-name-part-type="genus" reg="Meotipa">M.</tp:taxon-name-part><tp:taxon-name-part taxon-name-part-type="species" reg="capacifaba">capacifaba</tp:taxon-name-part></tp:taxon-name></italic> (see <xref ref-type="bibr" rid="B8">Li et al. 2020</xref>: figs 1A–J, 2A–E, 3A–E) in sharing characters such as the raised eyes, a marking in the middle of carapace, and two conspicuous copulatory openings. It can be distinguished from the two species by the following characters: (1) the atrium is divided into two circular openings by the epigynal septum in <italic><tp:taxon-name><tp:taxon-name-part taxon-name-part-type="genus" reg="Meotipa">M.</tp:taxon-name-part><tp:taxon-name-part taxon-name-part-type="species" reg="capacifaba">capacifaba</tp:taxon-name-part></tp:taxon-name></italic> (see <xref ref-type="bibr" rid="B8">Li et al. 2020</xref>: figs 2A, B) and <italic><tp:taxon-name><tp:taxon-name-part taxon-name-part-type="genus" reg="Meotipa">M.</tp:taxon-name-part><tp:taxon-name-part taxon-name-part-type="species" reg="spiniventris">spiniventris</tp:taxon-name-part></tp:taxon-name></italic> (Fig. <xref ref-type="fig" rid="F4">4D–H</xref>), but not in <italic><tp:taxon-name><tp:taxon-name-part taxon-name-part-type="genus" reg="Meotipa">M.</tp:taxon-name-part><tp:taxon-name-part taxon-name-part-type="species" reg="striata">striata</tp:taxon-name-part></tp:taxon-name></italic> sp. nov.; (2) the copulatory ducts gradually narrow from copulatory openings to spermathecae in <italic><tp:taxon-name><tp:taxon-name-part taxon-name-part-type="genus" reg="Meotipa">M.</tp:taxon-name-part><tp:taxon-name-part taxon-name-part-type="species" reg="striata">striata</tp:taxon-name-part></tp:taxon-name></italic> sp. nov. (Fig. <xref ref-type="fig" rid="F8">8F</xref>) and <italic><tp:taxon-name><tp:taxon-name-part taxon-name-part-type="genus" reg="Meotipa">M.</tp:taxon-name-part><tp:taxon-name-part taxon-name-part-type="species" reg="spiniventris">spiniventris</tp:taxon-name-part></tp:taxon-name></italic> (Fig. <xref ref-type="fig" rid="F3">3F</xref>), but swell into sphere-shaped in <italic><tp:taxon-name><tp:taxon-name-part taxon-name-part-type="genus" reg="Meotipa">M.</tp:taxon-name-part><tp:taxon-name-part taxon-name-part-type="species" reg="capacifaba">capacifaba</tp:taxon-name-part></tp:taxon-name></italic> (see <xref ref-type="bibr" rid="B8">Li et al. 2020</xref>: figs 2A, B).</p></tp:treatment-sec><tp:treatment-sec sec-type="description" id="SECID0ENRAI"><title>Description.</title><p><bold>Female (holotype).</bold> Total length 2.41; Prosoma length 0.96, width (at middle) 0.83, height (at middle) 0.61; Opisthosoma length 1.4, width (at middle) 1.10, height (at middle) 1.50; Eye diameters: <abbrev xmlns:xlink="http://www.w3.org/1999/xlink" xlink:title="anterior lateral eyes" id="ABBRID0EVRAI" xlink:type="simple">ALE</abbrev> 0.07, <abbrev xmlns:xlink="http://www.w3.org/1999/xlink" xlink:title="anterior median eyes" id="ABBRID0EZRAI" xlink:type="simple">AME</abbrev> 0.08, <abbrev xmlns:xlink="http://www.w3.org/1999/xlink" xlink:title="posterior lateral eyes" id="ABBRID0E4RAI" xlink:type="simple">PLE</abbrev> 0.08, <abbrev xmlns:xlink="http://www.w3.org/1999/xlink" xlink:title="posterior median eyes" id="ABBRID0EBSAI" xlink:type="simple">PME</abbrev> 0.08; Eye interdistances: <abbrev xmlns:xlink="http://www.w3.org/1999/xlink" xlink:title="anterior median eyes" id="ABBRID0EFSAI" xlink:type="simple">AME</abbrev>–<abbrev xmlns:xlink="http://www.w3.org/1999/xlink" xlink:title="anterior median eyes" id="ABBRID0EJSAI" xlink:type="simple">AME</abbrev> 0.03, <abbrev xmlns:xlink="http://www.w3.org/1999/xlink" xlink:title="anterior lateral eyes" id="ABBRID0ENSAI" xlink:type="simple">ALE</abbrev>–<abbrev xmlns:xlink="http://www.w3.org/1999/xlink" xlink:title="anterior lateral eyes" id="ABBRID0ERSAI" xlink:type="simple">ALE</abbrev> 0.23, <abbrev xmlns:xlink="http://www.w3.org/1999/xlink" xlink:title="posterior lateral eyes" id="ABBRID0EVSAI" xlink:type="simple">PLE</abbrev>–<abbrev xmlns:xlink="http://www.w3.org/1999/xlink" xlink:title="anterior lateral eyes" id="ABBRID0EZSAI" xlink:type="simple">ALE</abbrev> contiguous, <abbrev xmlns:xlink="http://www.w3.org/1999/xlink" xlink:title="posterior lateral eyes" id="ABBRID0E4SAI" xlink:type="simple">PLE</abbrev>–<abbrev xmlns:xlink="http://www.w3.org/1999/xlink" xlink:title="posterior lateral eyes" id="ABBRID0EBTAI" xlink:type="simple">PLE</abbrev> 0.28, <abbrev xmlns:xlink="http://www.w3.org/1999/xlink" xlink:title="posterior median eyes" id="ABBRID0EFTAI" xlink:type="simple">PME</abbrev>–<abbrev xmlns:xlink="http://www.w3.org/1999/xlink" xlink:title="posterior median eyes" id="ABBRID0EJTAI" xlink:type="simple">PME</abbrev> 0.08, <abbrev xmlns:xlink="http://www.w3.org/1999/xlink" xlink:title="posterior median eyes" id="ABBRID0ENTAI" xlink:type="simple">PME</abbrev>–<abbrev xmlns:xlink="http://www.w3.org/1999/xlink" xlink:title="posterior lateral eyes" id="ABBRID0ERTAI" xlink:type="simple">PLE</abbrev> 0.06, <abbrev xmlns:xlink="http://www.w3.org/1999/xlink" xlink:title="anterior median eyes" id="ABBRID0EVTAI" xlink:type="simple">AME</abbrev>–<abbrev xmlns:xlink="http://www.w3.org/1999/xlink" xlink:title="anterior lateral eyes" id="ABBRID0EZTAI" xlink:type="simple">ALE</abbrev> 0.03; Clypeus height (at middle) 0.26, width (at middle) 0,14; Measurements of legs: Leg I (right) 9.30 [2.80, 0.45, 2.12, 3.01, 0.92], II (right) 5.85 [1.96, 0.36, 1.21, 1.51, 0.81], III (right) 4.85 [1.40, 0.22, 0.80, 1.39, 0.50], IV (right) 6.86 [2.50, 0.40, 1.42, 1.87, 0.67]. Carapace rather ovate with bar-shaped longitudinal narrow fovea; cephalic area relatively short and narrow. All eyes uniform in size, strongly recurved; dark <abbrev xmlns:xlink="http://www.w3.org/1999/xlink" xlink:title="anterior median eyes" id="ABBRID0E4TAI" xlink:type="simple">AME</abbrev> surrounded by red-brown rings; <abbrev xmlns:xlink="http://www.w3.org/1999/xlink" xlink:title="posterior median eyes" id="ABBRID0EBUAI" xlink:type="simple">PME</abbrev> pearly white surrounded by black rings (Fig. <xref ref-type="fig" rid="F8">8A</xref>). Sternum yellow, subtle heart-shaped, lateral margins slightly indented (Fig. <xref ref-type="fig" rid="F8">8C</xref>). Labium contiguous with the sternum, white, approximately triangular in shape. Chelicera vertical, white with black fang (Fig. <xref ref-type="fig" rid="F8">8B</xref>). Legs yellowish white with small hairs and bearing a few dark short spines; coxae and femora white with pale black spots; the ends of metatarsi with pale brown band (Fig. <xref ref-type="fig" rid="F8">8B</xref>). Leg formula 1423. Pedipalp white, short, single-clawed, with many short hairs. Opisthosoma oval, provided with yellowish setae. Abdomen with black patch and snowy white patches medially, dorsally with four lanceolate spines; spinnerets oriented downwards (Fig. <xref ref-type="fig" rid="F8">8A</xref>). Copulatory openings large, separated from each other, with mating plugs (Fig. <xref ref-type="fig" rid="F8">8D</xref>); copulatory ducts gradually narrow from copulatory opening to spermathecae and bend, vertical at lateral sides of spermathecae (Fig. <xref ref-type="fig" rid="F8">8F</xref>); spermathecae spherical (Fig. <xref ref-type="fig" rid="F8">8G</xref>); fertilization ducts located on the basal of spermathecae, facing each other (Fig. <xref ref-type="fig" rid="F8">8H</xref>).</p><fig id="F8" position="float" orientation="portrait"><object-id xmlns:xlink="http://www.w3.org/1999/xlink" content-type="doi" xlink:type="simple">10.3897/zookeys.1082.75400.figure8</object-id><object-id xmlns:xlink="http://www.w3.org/1999/xlink" content-type="arpha" xlink:type="simple">47CD193B-014E-5DAB-9588-875133115B0C</object-id><label>Figure 8.</label><caption><p><italic><tp:taxon-name><tp:taxon-name-part taxon-name-part-type="genus" reg="Meotipa">Meotipa</tp:taxon-name-part><tp:taxon-name-part taxon-name-part-type="species" reg="striata">striata</tp:taxon-name-part></tp:taxon-name></italic> sp. nov. <bold>A–C</bold> female habitus (some flattened black spines on the abdomen and legs were broken off during taking photographs) (<bold>A</bold> dorsal <bold>B</bold> prolateral <bold>C</bold> ventral). <bold>D–H</bold> epigynum (<bold>D</bold> ventral, on the body <bold>E, F</bold> in the alcohol <bold>E</bold> ventral <bold>F</bold> dorsal <bold>G, H</bold> in gum arabic <bold>G</bold> ventral <bold>H</bold> dorsal). Scale bars: 1 mm <bold>(A–C)</bold>; 0.1 mm <bold>(D–H)</bold>. Abbreviations: <abbrev xmlns:xlink="http://www.w3.org/1999/xlink" xlink:title="copulatory opening" id="ABBRID0EYWAI" xlink:type="simple">CO</abbrev> = copulatory opening, <abbrev xmlns:xlink="http://www.w3.org/1999/xlink" xlink:title="copulatory duct" id="ABBRID0E3WAI" xlink:type="simple">CD</abbrev> = copulatory duct, <abbrev xmlns:xlink="http://www.w3.org/1999/xlink" xlink:title="fertilization duct" id="ABBRID0EAXAI" xlink:type="simple">FD</abbrev> = fertilization duct, S = spermathecae, <abbrev xmlns:xlink="http://www.w3.org/1999/xlink" xlink:title="stuck emboli" id="ABBRID0EEXAI" xlink:type="simple">SE</abbrev> = stuck emboli.</p></caption><graphic xmlns:xlink="http://www.w3.org/1999/xlink" xlink:href="zookeys-1082-153-g008.jpg" position="float" orientation="portrait" xlink:type="simple" id="oo_636299.jpg"><uri content-type="original_file" xlink:type="simple">https://binary.pensoft.net/fig/636299</uri></graphic></fig><fig id="F9" position="float" orientation="portrait"><object-id xmlns:xlink="http://www.w3.org/1999/xlink" content-type="doi" xlink:type="simple">10.3897/zookeys.1082.75400.figure9</object-id><object-id xmlns:xlink="http://www.w3.org/1999/xlink" content-type="arpha" xlink:type="simple">257C1B9D-2E31-5359-A83B-3EEDC40A1697</object-id><label>Figure 9.</label><caption><p>Field photographs <bold>A</bold><italic><tp:taxon-name><tp:taxon-name-part taxon-name-part-type="genus" reg="Meotipa">M.</tp:taxon-name-part><tp:taxon-name-part taxon-name-part-type="species" reg="picturata">picturata</tp:taxon-name-part></tp:taxon-name></italic> female on its web <bold>B</bold><italic><tp:taxon-name><tp:taxon-name-part taxon-name-part-type="genus" reg="Meotipa">M.</tp:taxon-name-part><tp:taxon-name-part taxon-name-part-type="species" reg="spiniventris">spiniventris</tp:taxon-name-part></tp:taxon-name></italic> female with egg sac <bold>C, D</bold><italic><tp:taxon-name><tp:taxon-name-part taxon-name-part-type="genus" reg="Meotipa">M.</tp:taxon-name-part><tp:taxon-name-part taxon-name-part-type="species" reg="pulcherrima">pulcherrima</tp:taxon-name-part></tp:taxon-name></italic> female with its spiderlings. Photographs by Zhongwei Deng in Yunnan Province.</p></caption><graphic xmlns:xlink="http://www.w3.org/1999/xlink" xlink:href="zookeys-1082-153-g009.jpg" position="float" orientation="portrait" xlink:type="simple" id="oo_636300.jpg"><uri content-type="original_file" xlink:type="simple">https://binary.pensoft.net/fig/636300</uri></graphic></fig><p><bold>Male.</bold> Unknown.</p></tp:treatment-sec><tp:treatment-sec sec-type="distribution" id="SECID0EFZAI"><title>Distribution.</title><p>China (Yunnan) (Fig. <xref ref-type="fig" rid="F10">10</xref>).</p><fig id="F10" position="float" orientation="portrait"><object-id xmlns:xlink="http://www.w3.org/1999/xlink" content-type="doi" xlink:type="simple">10.3897/zookeys.1082.75400.figure10</object-id><object-id xmlns:xlink="http://www.w3.org/1999/xlink" content-type="arpha" xlink:type="simple">357303F4-A2D4-523F-A0D4-43395EB41B9F</object-id><label>Figure 10.</label><caption><p>Map with sampling localities for <italic><tp:taxon-name><tp:taxon-name-part taxon-name-part-type="genus" reg="Meotipa">Meotipa</tp:taxon-name-part></tp:taxon-name></italic> species from China: 1 <italic><tp:taxon-name><tp:taxon-name-part taxon-name-part-type="genus" reg="Meotipa">M.</tp:taxon-name-part><tp:taxon-name-part taxon-name-part-type="species" reg="argyrodiformis">argyrodiformis</tp:taxon-name-part></tp:taxon-name></italic> 2 <italic><tp:taxon-name><tp:taxon-name-part taxon-name-part-type="genus" reg="Meotipa">M.</tp:taxon-name-part><tp:taxon-name-part taxon-name-part-type="species" reg="pulcherrima">pulcherrima</tp:taxon-name-part></tp:taxon-name></italic> 3 <italic><tp:taxon-name><tp:taxon-name-part taxon-name-part-type="genus" reg="Meotipa">M.</tp:taxon-name-part><tp:taxon-name-part taxon-name-part-type="species" reg="picturata">picturata</tp:taxon-name-part></tp:taxon-name></italic> 4 <italic><tp:taxon-name><tp:taxon-name-part taxon-name-part-type="genus" reg="Meotipa">M.</tp:taxon-name-part><tp:taxon-name-part taxon-name-part-type="species" reg="spiniventris">spiniventris</tp:taxon-name-part></tp:taxon-name></italic> 5 <italic><tp:taxon-name><tp:taxon-name-part taxon-name-part-type="genus" reg="Meotipa">M.</tp:taxon-name-part><tp:taxon-name-part taxon-name-part-type="species" reg="vesiculosa">vesiculosa</tp:taxon-name-part></tp:taxon-name></italic> 6 <italic><tp:taxon-name><tp:taxon-name-part taxon-name-part-type="genus" reg="Meotipa">M.</tp:taxon-name-part><tp:taxon-name-part taxon-name-part-type="species" reg="pseudopicturata">pseudopicturata</tp:taxon-name-part></tp:taxon-name></italic> sp. nov. 7 <italic><tp:taxon-name><tp:taxon-name-part taxon-name-part-type="genus" reg="Meotipa">M.</tp:taxon-name-part><tp:taxon-name-part taxon-name-part-type="species" reg="striata">striata</tp:taxon-name-part></tp:taxon-name></italic> sp. nov..</p></caption><graphic xmlns:xlink="http://www.w3.org/1999/xlink" xlink:href="zookeys-1082-153-g010.jpg" position="float" orientation="portrait" xlink:type="simple" id="oo_636301.jpg"><uri content-type="original_file" xlink:type="simple">https://binary.pensoft.net/fig/636301</uri></graphic></fig></tp:treatment-sec><tp:treatment-sec><!--Section generated to contain objects referenced in tp:taxon-treatment.--><fig id="F4" position="float" orientation="portrait"><object-id xmlns:xlink="http://www.w3.org/1999/xlink" content-type="doi" xlink:type="simple">10.3897/zookeys.1082.75400.figure4</object-id><object-id xmlns:xlink="http://www.w3.org/1999/xlink" content-type="arpha" xlink:type="simple">B0C21140-3EA2-5219-BB62-FF8BFA498645</object-id><label>Figure 4.</label><caption><p><italic><tp:taxon-name><tp:taxon-name-part taxon-name-part-type="genus" reg="Meotipa">Meotipa</tp:taxon-name-part><tp:taxon-name-part taxon-name-part-type="species" reg="spiniventris">spiniventris</tp:taxon-name-part></tp:taxon-name></italic> (O. Pickard-Cambridge, 1869) <bold>A–C</bold> female habitus (flattened black spines on the abdomen and legs were broken off during taking photographs) (<bold>A</bold> dorsal <bold>B</bold> Prolateral <bold>C</bold> ventral). <bold>D–H</bold> epigynum (<bold>D</bold> ventral, on the body <bold>E, F</bold> in the alcohol <bold>E</bold> ventral <bold>F</bold> dorsal <bold>G, H</bold> in gum arabic <bold>G</bold> ventral <bold>H</bold> dorsal). Scale bars: 1 mm <bold>(A–C)</bold>; 0.1 mm <bold>(D–H)</bold>. Abbreviations: <abbrev xmlns:xlink="http://www.w3.org/1999/xlink" xlink:title="copulatory opening" id="ABBRID0EWIBG" xlink:type="simple">CO</abbrev> = copulatory opening, <abbrev xmlns:xlink="http://www.w3.org/1999/xlink" xlink:title="copulatory duct" id="ABBRID0E1IBG" xlink:type="simple">CD</abbrev> = copulatory duct, <abbrev xmlns:xlink="http://www.w3.org/1999/xlink" xlink:title="fertilization duct" id="ABBRID0E5IBG" xlink:type="simple">FD</abbrev> = fertilization duct, S = spermathecae.</p></caption><graphic xmlns:xlink="http://www.w3.org/1999/xlink" xlink:href="zookeys-1082-153-g004.jpg" position="float" orientation="portrait" xlink:type="simple" id="oo_636295.jpg"><uri content-type="original_file" xlink:type="simple">https://binary.pensoft.net/fig/636295</uri></graphic></fig><fig id="F5" position="float" orientation="portrait"><object-id xmlns:xlink="http://www.w3.org/1999/xlink" content-type="doi" xlink:type="simple">10.3897/zookeys.1082.75400.figure5</object-id><object-id xmlns:xlink="http://www.w3.org/1999/xlink" content-type="arpha" xlink:type="simple">BCEE2C04-FA82-587A-80FA-672B563979DF</object-id><label>Figure 5.</label><caption><p><italic><tp:taxon-name><tp:taxon-name-part taxon-name-part-type="genus" reg="Meotipa">Meotipa</tp:taxon-name-part><tp:taxon-name-part taxon-name-part-type="species" reg="spiniventris">spiniventris</tp:taxon-name-part></tp:taxon-name></italic> (O. Pickard-Cambridge, 1869) <bold>A–B</bold> male habitus (flattened black spines on the abdomen were absolutly absent) (<bold>A</bold> dorsal <bold>B</bold> prolateral). <bold>C–H</bold> pedipalp (<bold>C–E</bold> in the alcohol <bold>C</bold> prolateral <bold>D</bold> ventral <bold>E</bold> retrolateral <bold>F–H</bold> in gum arabic <bold>F</bold> prolateral <bold>G</bold> ventral <bold>H</bold> retrolateral). Scale bars: 1 mm <bold>(A–C)</bold>; 0.1 mm <bold>(D–I)</bold>. Abbreviations: E = embolus, <abbrev xmlns:xlink="http://www.w3.org/1999/xlink" xlink:title="median apophysis" id="ABBRID0EWKBG" xlink:type="simple">MA</abbrev> = median apophysis, <abbrev xmlns:xlink="http://www.w3.org/1999/xlink" xlink:title="subtegulum" id="ABBRID0E1KBG" xlink:type="simple">ST</abbrev> = subtegulum, T = tegulum.</p></caption><graphic xmlns:xlink="http://www.w3.org/1999/xlink" xlink:href="zookeys-1082-153-g005.jpg" position="float" orientation="portrait" xlink:type="simple" id="oo_636296.jpg"><uri content-type="original_file" xlink:type="simple">https://binary.pensoft.net/fig/636296</uri></graphic></fig><fig id="F3" position="float" orientation="portrait"><object-id xmlns:xlink="http://www.w3.org/1999/xlink" content-type="doi" xlink:type="simple">10.3897/zookeys.1082.75400.figure3</object-id><object-id xmlns:xlink="http://www.w3.org/1999/xlink" content-type="arpha" xlink:type="simple">DE4C27C9-FCC8-5007-9ACF-A8C484EBC306</object-id><label>Figure 3.</label><caption><p><italic><tp:taxon-name><tp:taxon-name-part taxon-name-part-type="genus" reg="Meotipa">Meotipa</tp:taxon-name-part><tp:taxon-name-part taxon-name-part-type="species" reg="picturata">picturata</tp:taxon-name-part></tp:taxon-name></italic> Simon, 1895 <bold>A–C</bold> female habitus <bold>(A</bold> dorsal <bold>B</bold> prolateral <bold>C</bold> ventral). <bold>D–H</bold> epigynum (<bold>D</bold> ventral, on the body <bold>E, F</bold> in the alcohol <bold>E</bold> ventral <bold>F</bold> dorsal <bold>G, H</bold> in gum arabic <bold>G</bold> ventral <bold>H</bold> dorsal). Scale bars: 1 mm <bold>(A–C)</bold>; 0.1 mm <bold>(D–H)</bold>. Abbreviations: <abbrev xmlns:xlink="http://www.w3.org/1999/xlink" xlink:title="copulatory duct" id="ABBRID0EUPAG" xlink:type="simple">CD</abbrev> = copulatory duct, <abbrev xmlns:xlink="http://www.w3.org/1999/xlink" xlink:title="fertilization duct" id="ABBRID0EYPAG" xlink:type="simple">FD</abbrev> = fertilization duct, S = spermathecae.</p></caption><graphic xmlns:xlink="http://www.w3.org/1999/xlink" xlink:href="zookeys-1082-153-g003.jpg" position="float" orientation="portrait" xlink:type="simple" id="oo_636294.jpg"><uri content-type="original_file" xlink:type="simple">https://binary.pensoft.net/fig/636294</uri></graphic></fig></tp:treatment-sec><ref-list><ref id="B8"><mixed-citation xmlns:xlink="http://www.w3.org/1999/xlink" xlink:type="simple"><person-group><name name-style="western"><surname>Li</surname><given-names>CM</given-names></name><name name-style="western"><surname>Liu</surname><given-names>JX</given-names></name><name name-style="western"><surname>Xu</surname><given-names>X</given-names></name><name name-style="western"><surname>Yin</surname><given-names>HQ</given-names></name></person-group> (<year>2020</year>) <article-title>A new species of spider in the genus <italic><tp:taxon-name><tp:taxon-name-part taxon-name-part-type="genus">Meotipa</tp:taxon-name-part></tp:taxon-name></italic> Simon, 1895 (<tp:taxon-name><tp:taxon-name-part taxon-name-part-type="order">Araneae</tp:taxon-name-part></tp:taxon-name>: <tp:taxon-name><tp:taxon-name-part taxon-name-part-type="family">Theridiidae</tp:taxon-name-part></tp:taxon-name>) from southern China.</article-title><source>Pan-Pacific Entomologist</source><volume>96</volume>(<issue>3</issue>): <fpage>177</fpage>–<lpage>184</lpage>. <ext-link xlink:href="10.3956/2020-96.3.177" ext-link-type="doi" xlink:type="simple">https://doi.org/10.3956/2020-96.3.177</ext-link></mixed-citation></ref></ref-list></tp:taxon-treatment>
